# Supplementary material for: Comparative transcriptomics reveals different strategies of Trichoderma mycoparasitism
Source: BMC Genomics. 2013 Feb 22;14:121. doi: 10.1186/1471-2164-14-121 (PMC3599271; doi:10.1186/1471-2164-14-121)
Supplement: Additional file 1: Table S1 — List of Trichoderma reesei genes, which expression has been significantly changed in response to mycoparasitism to R. solani.Table S2. List of Trichoderma virens genes, which expression has been significantly changed in response to mycoparasitism to R. solani.Table S3. List of Trichoderma atroviride genes, which expression has been significantly changed in response to mycoparasitism to R. solani.Table S4. Real Time PCR quantification of selected genes. [file 1471-2164-14-121-S1.xlsx]

## Sheet: Supplementary Table S1 Tr
Protein ID	Annotation	expression [log2(ratio)]*
		BC	p-value	C	p-value	AC	p-value
124198	unknown protein	0	0.079	2.1	0	-2.03	0
108642	unknown protein, secreted	0	0.643	2.01	0	0	0
80973	PDR, pleiotropic drug resistance protein	0	0.727	1.91	0	0	0.069
49366	unknown protein	0	0.062	1.87	0	0	0.819
103959	orphan protein	0	0.128	1.85	0	0	0.004
123787	Zinc-containing alcohol dehydrogenase superfamily	0	0.34	1.79	0	0	0
2852	unknown protein	0	0.15	1.75	0	2.62	0
123659	cell wall protein, istantly related to S. cerevisiae Pir3p	0	0.802	1.7	0	0	0
4240	stress response protein Rds1, secreted	0	0.884	1.6	0	0	0.001
82208	PKS	0	0.499	1.52	0	-2.16	0
81756	unknown protein	0	0.162	0	0	4.27	0
111122	orphan protein	0	0.223	0	0.37	4.03	0
51650	unknown protein	0	0.228	0	0	4.03	0
111121	metallopeptidase	0	0	0	0	3.96	0
105808	unknown protein	2.56	0.002	0	0	3.75	0
69613	unknown protein (DUF227)	1.85	0.004	0	0.013	3.66	0
123227	unknown protein	0	0.012	0	0	3.48	0
58613	thiamine pyrophosphokinase	0	0.142	0	0	3.24	0
3434	unknown protein with patatin domain	0	0.009	0	0	2.97	0
110457	unknown protein	0	0	0	0.629	2.92	0
104461	Epoxide hydrolase	1.99	0	0	0.011	2.91	0
119556	unknown protein, secreted	0	0.813	0	0.212	2.67	0
57015	amino acid transporter	0	0.002	0	0.103	2.42	0
120012	60S ribosomal protein L24	2.89	0	0	0.002	2.41	0
105313	orphan protein	0	0.069	0	0.002	2.4	0
71532	GH71 α-1,3-glucanase	3.34	0	0	0.615	2.38	0
69303	unknown protein	0	0.347	0	0.005	2.3	0
105882	unknown protein	0	0	0	0.906	2.23	0
121741	Ribosomal protein S7	2.43	0	0	0	2.22	0
77906	unknown protein	0	0	0	0	2.21	0
110456	unknown protein	0	0	0	0.943	2.14	0
120362	orphan protein	0	0.056	0	0.06	2.13	0
65190	nitrilase	3.92	0	0	0.056	2.12	0
64869	cytochrome P450 CYP4/CYP19/CYP26 subfamilies	0	0	0	0	2.12	0
70204	unknown protein	0	0	0	0.657	2.12	0
106378	unknown protein	2.48	0	0	0.878	2.11	0
33692	unknown protein	2.47	0	0	0.001	2.1	0
108940	Zn2Cys6 transcription factor	0	0.965	0	0.839	2.1	0
67579	phospholipase A2	2.94	0.001	0	0.386	2.08	0
22129	GH61 cellulase activating protein	0	0.046	0	0	2.01	0
68254	Zn2Cys6 transcription factor	0	0.007	0	0.001	2.01	0
21170	Ribosomal protein S12	2.8	0	0	0	2	0
68230	N-methylhydantoinase A/acetone carboxylase HyuA, beta subunit	0	0.002	0	0.004	1.97	0
102437	orphan protein, secreted	0	0.769	0	0.03	1.96	0
82235	GH31 α-glucosidase B	2.39	0	0	0.1	1.95	0
119803	meiosis-specific protein, required for spore wall formation during sporulation	0	0.758	0	0.372	1.94	0
51212	Ribosomal protein L5	2.16	0	0	0	1.93	0
33763	unknown protein	2.5	0	0	0.913	1.9	0
2489	Ribonuclease T2	0	0.001	0	0.005	1.9	0
21658	Unknown protein	2.23	0.001	0	0.002	1.88	0
74070	amino acid transporter	0	0.084	0	0.028	1.87	0
76939	Ribosomal protein S9, S4 family	2.36	0.001	0	0.001	1.86	0
122587	unknown protein	2.28	0.001	0	0	1.86	0
74568	unknown protein	2.25	0.001	0	0	1.86	0
79756	FWD-1 which targets the clock component FRQ for degradation	0	0.913	0	0.361	1.85	0
123176	60S ribosomal protein L12	2.5	0.001	0	0.001	1.84	0
122036	Unknown protein	2.23	0	0	0.001	1.84	0
123976	orphan protein	0	0.242	0	0.428	1.82	0
62820	Ribosomal protein(60S) L152/L15B	2.04	0.001	0	0	1.81	0
73840	unknown protein	2.39	0	0	0.023	1.8	0
123145	Ribosomal protein L17	2.23	0	0	0	1.8	0
119855	40S ribosomal protein	1.86	0	0	0	1.8	0
67964	cytochrome P450 CYP2 subfamily	1.6	0.001	0	0.842	1.8	0
123702	MSF permease	0	0.17	0	0.033	1.79	0
124084	unknown protein	0	0.004	0	0	1.78	0
121837	Ribosomal protein S5, S7 family	2.35	0.001	0	0	1.77	0
106272	PKS	0	0.003	0	0.605	1.77	0
69863	Amidase	0	0.005	0	0.344	1.76	0
45736	CPC2	2.29	0.001	0	0.004	1.75	0
76659	unknown protein	1.95	0.001	0	0.519	1.74	0
61595	unknown protein	1.66	0.001	0	0	1.74	0
121278	unknown protein	2.47	0	0	0.01	1.73	0
121405	4-aminobutyrate aminotransferase	0	0.9	0	0.786	1.73	0
75564	Ribosomal protein (60S) L11	2.1	0.001	0	0.025	1.72	0
33371	phosphoglycerate mutase family protein	1.73	0.003	0	0	1.72	0
65949	unknown protein	0	0.016	0	0.105	1.72	0
73119	unknown protein	0	0.02	0	0.397	1.72	0
57008	unknown protein	1.73	0.001	0	0.76	1.71	0
43906	60S ribosomal protein L1	0	0.001	0	0.004	1.7	0
78870	unknown protein	2.48	0.001	0	0.002	1.69	0
55319	GH54, L-α-arabinofuranosidase, CBM containing	2.13	0.002	0	0.044	1.69	0
30465	unknown protein, WD-repeats	0	0	0	0.005	1.68	0
80484	unknown protein	1.93	0.001	0	0	1.67	0
73985	Unknown protein	2.2	0	0	0	1.65	0
4748	C2H2 transcription factor	0	0.01	0	0.001	1.63	0
105840	unknown protein, 2 TMs	0	0.002	0	0	1.63	0
120779	unknown protein	1.93	0	0	0	1.62	0
106479	unknown protein	0	0.058	0	0.774	1.62	0
75105	unknown protein	0	0.721	0	0.35	1.62	0
121989	oxalate decarboxylase	0	0.359	0	0.445	1.6	0
109370	unknown protein, secreted	0	0.01	0	0.241	1.6	0
103162	dihydrolipoamide acetyltransferase	2.01	0.001	0	0.382	1.59	0
67418	C2H2 transcription factor	0	0.684	0	0.128	1.59	0
105455	unknown protein	0	0.001	0	0.984	1.59	0
59362	unknown protein	0	0	0	0.534	1.58	0
120781	40S ribosomal protein S6	1.93	0	0	0	1.57	0
110862	orphan protein	0	0.031	0	0.97	1.57	0
120540	Ribosomal protein S23	2.43	0.001	0	0.07	1.55	0
74228	oleate δ-12 desaturase	2.29	0.001	0	0.068	1.55	0
124110	Ribosomal protein L8	2.1	0	0	0.001	1.55	0
111451	peptidase S41	0	0.006	0	0	1.53	0
64167	sexual differentiation process protein ISP4	0	0.007	0	0.549	1.53	0
44434	unknown protein	1.6	0.001	0	0.003	1.52	0
58628	C2H2 transcription factor (Con7)	0	0.226	0	0.123	1.52	0
69164	MSF permease	0	0.01	0	0.062	1.52	0
111955	unknown protein, 1 TM	0	0.003	0	0.031	1.52	0
122124	AAA ATPase	0	0.039	0	0.053	1.51	0
75290	dynamin GTPase	0	0.999	0	0.002	1.51	0
121800	stomatin (membrane-bound protease)	2.26	0	0	0	1.5	0
22386	unknown protein	6.35	0	0	0.152	0	0.797
123989	GH7 cellobiohydrolase Cel7A	6.33	0	0	0	0	0
72567	GH6 cellobiohydrolase CEL6A	6.05	0	0	0	0	0
120312	GH5 endoglucanase Cel5A	5.07	0.001	0	0.926	0	0.362
120961	GH61 cellulase activating protein CEL61B	4.88	0.001	0	0.003	0	0.731
121127	GH3 ß-xylosidase BXL1	4.73	0.001	0	0.137	0	0.848
3405	MSF permease	4.68	0.001	0	0.341	0	0.522
52315	copper transporter	4.65	0	0	0	0	0
32798	unknown protein	4.56	0	0	0.661	0	0.001
123992	swollenin	4.29	0.001	0	0.539	0	0.147
123232	GH12 endoglucanase Cel12A	4.24	0.001	0	0	0	0
123818	GH11 xylanase XYN2	4.11	0	0	0.506	0	0.492
121620	NMT1 thiamine biosynthesis protein	3.86	0	0	0.001	0	0.123
22912	MSF permease (glucose permease HXT1)	3.76	0	0	0.638	0	0
23353	ferric reductase, NADH/NADPH oxidase and related proteins	3.75	0	0	0	0	0
120229	GH10 xylanase xyn3	3.72	0.003	0	0	0	0
73638	CIP1	3.64	0.001	0	0.488	0	0
49081	GH74 xyloglucanase	3.62	0.001	0	0.859	0	0.94
73632	CE family AXE1	3.55	0.001	0	0	0	0
73643	GH61 cellulase activating protein CEL61A	3.48	0.001	0	0.966	0	0.144
76852	GH2 glycoside hydrolase	3.44	0.001	0	0.016	0	0
123940	GH115 CIP2	3.36	0.001	0	0	0	0
80659	alcohol oxidase AOX1	3.16	0.001	0	0	0	0
111890	inorganic phosphate transporter	3.13	0	0	0	0	0
68608	thiazole biosynthetic enzyme (Stress-inducible protein sti35)	3.11	0	0	0.046	0	0.452
50894	MSF permease	3.09	0.002	0	0.467	0	0
105237	unknown protein	3.09	0	0	0	0	0.95
81096	ferric reductase-like transmembrane component	3.01	0	0	0.995	0	0.155
66345	Mn superoxide dismutase	2.97	0	0	0.506	0	0.615
121735	GH3 ß-glucosidase Cel3B	2.77	0.001	0	0.075	0	0.829
76995	unknown protein	2.71	0	0	0.003	0	0
111849	GH30 endo-ß-1,4-xylanase XYN4	2.67	0.002	0	0	0	0
121746	GH55 exo-ß-1,3-glucosidase ("GLUC78")	2.65	0	0	0.094	0	0.005
22197	GH1 ß-glucosidase CEL1B	2.63	0.002	0	0.792	0	0.342
77906	unknown protein	2.62	0	0	0	0	0
111750	ferric reductase, 7 TM	2.55	0	0	0.768	0	0.239
73765	unknown protein	2.48	0.001	0	0.001	0	0
68973	acid phosphatase with metalloesterase domain	2.43	0	0	0	0	0
108749	copper transporter	2.43	0	0	0.483	0	0.659
69276	GH30 ß-glycoside hydrolase	2.43	0.001	0	0.224	0	0.119
123797	orphan protein	2.42	0.002	0	0	0	0.4
81522	selenocysteine lyase-like protein	2.41	0.001	0	0.193	0	0
60118	PKS	2.4	0	0	0.047	0	0
120749	GH1 ß-glucosidase CEL1A	2.34	0.001	0	0.83	0	0.045
102966	unknown protein	2.34	0.001	0	0.03	0	0.1
39587	unknown protein	2.33	0.001	0	0.006	0	0
72526	GH67 α-glucuronidase	2.31	0.003	0	0	0	0
122081	GH7 endoglucanase Cel7B	2.3	0.002	0	0.255	0	0.362
76532	ribosomal protein (60S) P0	2.29	0.001	0	0.005	0	0
80509	cyclopropane-fatty-acyl-phospholipid synthase	2.25	0.001	0	0.001	0	0
121418	lipase G-D-S-L	2.24	0.005	0	0.784	0	0
107776	xylose reductase	2.2	0.001	0	0.012	0	0.315
56996	GH5 mannan endo-1,4-b-mannosidase	2.19	0.002	0	0.189	0	0.233
43906	60S ribosomal protein L1	2.17	0.001	0	0.004	0	0
78757	plasma membrane H+ ATPase	2.13	0.002	0	0.05	0	0
45138	sulfite reductase, ß-subunit	2.13	0	0	0.481	0	0.001
54219	CE5 acetyl xylan esterase	2.11	0.006	0	0	0	0
69957	MSF permease	2.11	0.004	0	0	0	0
69245	GH2 ß-mannosidase	2.1	0.003	0	0.412	0	0
81087	GH5 glycoside hydrolase	2.09	0.002	0	0.927	0	0.069
121003	Ribosomal protein S18, S13 family	2.04	0.002	0	0.001	0	0
67738	unknown protein	2.04	0	0	0	0	0.861
76672	GH3 ß-glucosidase CEL3A	2.01	0.004	0	0	0	0
47710	MSF permease	2	0.005	0	0.053	0	0
58584	aquaglyceroporin	1.99	0.001	0	0.375	0	0.415
49976	GH45 endoglucanase Cel45A	1.99	0.003	0	0	0	0.155
81778	glutaminase A	1.98	0.001	0	0.824	0	0
106539	unknown protein	1.94	0.001	0	0.999	0	0
121904	unknown protein	1.93	0.003	0	0.002	0	0
119823	SAM-dependent methyltransferases	1.9	0.001	0	0.107	0	0
55552	nascent polypeptide-associated complex subunit beta (NAC-beta)	1.86	0.001	0	0.847	0	0
104072	xylose transporter	1.86	0.004	0	0	0	0
47432	NAD(P) transhydrogenase beta subunit	1.84	0.003	0	0	0	0
58767	unknown protein	1.84	0.001	0	0.808	0	0
81536	Ca2+ transporting ATPase	1.83	0	0	0.877	0	0.958
110744	PTH11-type GPCRs	1.83	0.001	0	0.986	0	0
81843	alkaline phosphatase	1.81	0.004	0	0	0	0
22004	D-galacturonic acid reductase	1.77	0.001	0	0.306	0	0
46794	oligopeptide transporter	1.77	0.002	0	0	0	0.152
122415	PDI1, ER-resident foldase	1.77	0.001	0	0.034	0	0.862
109122	amino acid transporter	1.75	0.001	0	0.164	0	0
65153	MSF permease	1.74	0.003	0	0.128	0	0.737
59846	lanosterol synthase	1.73	0.001	0	0.006	0	0
121766	telomere and ribosome associated protein	1.72	0.001	0	0.072	0	0
121351	GH31 a-glucosidase II	1.71	0.001	0	0.009	0	0
27395	GH76 a-1,6-mannanase	1.7	0.002	0	0.754	0	0
65037	pyrophosphatase	1.7	0.001	0	0.619	0	0.023
77806	alcohol dehydrogenase, class V	1.68	0.001	0	0.302	0	0
120784	cell wall mannoprotein	1.67	0.002	0	0.022	0	0.906
78387	cytochrome P450 CYP3/CYP5/CYP6/CYP9 subfamilies	1.67	0.001	0	0	0	0.825
70800	elastinolytic metalloproteinase	1.67	0.001	0	0.704	0	0.337
112018	orphan protein	1.66	0.007	0	0.441	0	0
79169	K+ channel protein	1.65	0.001	0	0.931	0	0
37921	cytochrome P450 CYP2 subfamily	1.62	0.003	0	0	0	0
123658	orphan protein	1.62	0.001	0	0.023	0	0.183
77749	fumarylacetoacetase	1.6	0.002	0	0.98	0	0.001
51365	subtilisin-like protease PPRC1	1.59	0.001	0	0.005	0	0
105483	orphan protein	1.59	0.001	0	0.32	0	0
60489	CE5 cutinase	1.58	0.007	0	0	0	0
111729	unknown protein	1.57	0.017	0	0.167	0	0.999
121495	subtilisin-related protease/Vacuolar protease B	1.56	0.005	0	0.22	0	0
74198	GH92 α-1,2-mannosidase	1.55	0.002	0	0.163	0	0
70355	SAM-dependent methylransferase	1.55	0.003	0	0	0	0.342
46958	translation elongation factor 1a	1.53	0.068	0	0.512	0	0.001
110880	orphan protein	1.53	0.001	0	0.004	0	0
120120	GCN5-related N-acetyltransferase	1.51	0.007	0	0.001	0	0
123241	MSF permease	1.51	0.001	0	0.159	0	0.002
123827	bifunctional catalase/peroxidase	1.5	0.004	0	0	0	0.107
81102	unknown protein	-1.51	0.001	0	0.213	0	0
77283	GT2 glycosyltransferase	-1.52	0.001	0	0.112	0	0
121670	frequency clock protein	-1.53	0.001	0	0.029	0	0
57936	unknown protein	-1.54	0.001	0	0.621	0	0.038
21716	Acetate kinase	-1.55	0.001	0	0	0	0
123650	orphan protein	-1.56	0.001	0	0	0	0.033
67430	unknown protein	-1.58	0.006	0	0.032	0	0
120359	unknown protein	-1.58	0.001	0	0.026	0	0
80073	unknown protein	-1.6	0.001	0	0.581	0	0
21646	calpactin heavy chain	-1.62	0.001	0	0.838	0	0
119710	MSF multidrug transporter	-1.62	0.001	0	0.784	0	0
77747	RNA-binding protein Vip1	-1.63	0.001	0	0.74	0	0.073
56687	cytochrome P450 protein	-1.64	0.248	0	0	0	0
44117	HET, Heterokaryon incompatibility protein	-1.67	0.001	0	0.989	0	0
123191	unknown protein	-1.69	0.001	0	0.475	0	0.001
102497	Zn2Cys6 transcription factor	-1.73	0.011	0	0	0	0
27689	MSF permease	-1.74	0.002	0	0.362	0	0.44
121312	unknown protein	-1.76	0	0	0.567	0	0
74020	orotidine 5'-phosphate decarboxylase	-1.82	0.001	0	0.373	0	0
60616	unknown protein	-1.88	0	0	0.112	0	0
122448	C2H2 transcription factor	-1.91	0	0	0.292	0	0.809
124141	unknown protein	-1.97	0.125	0	0.72	0	0
77706	unknown protein	-2.01	0	0	0.009	0	0.022
103275	C2H2 transcription factor	-2.06	0	0	0.1	0	0.007
107639	unknown protein	-2.15	0.001	0	0.431	0	0
53893	unknown protein	-2.17	0	0	0.037	0	0
81819	unknown protein	-2.2	0	0	0.02	0	0.862
110655	RhoA GTPase effector arrestin	-2.25	0	0	0.347	0	0
27649	unknown protein	-2.25	0.001	0	0.094	0	0
123476	unknown protein	-2.25	0.001	0	0.765	0	0
71970	unknown protein	-2.38	0	0	0.043	0	0
56396	unknown protein	-2.57	0	0	0	0	0
66280	unknown protein	-2.62	0	0	0.001	0	0.267
73519	unknown protein, 4 TM	-2.66	0	0	0.115	0	0
1818	unknown protein	-2.71	0	0	0.108	0	0
73815	unknown protein	-2.72	0	0	0.001	0	0.392
121534	pyruvate decarboxylase	-2.84	0	0	0	0	0
60676	cysteine protease, similar to mammalian caspases	-2.9	0	0	0.001	0	0.681
112201	Short-chain dehydrogenase/reductase	-2.94	0	0	0	0	0
122487	DNAse	-3.21	0	0	0.005	0	0.059
122952	unknown protein	-4.04	0	0	0	0	0.625
82512	C2H2 transcription factor	-4.91	0	0	0.004	0	0
1927	unknown protein	0	0.013	0	0.275	-1.51	0
82204	ammonium transporter, high affinity	-1.71	0.001	0	0.617	-1.51	0
52463	zinc metalloprotease	-2.38	0	0	0.414	-1.51	0
4179	isoflavone reductase family protein	0	0	0	0	-1.52	0
105003	unknown protein	0	0.012	0	0	-1.52	0
45112	mechanosensitive ion channel, putative	-2.02	0	0	0.614	-1.52	0
53868	NADH:flavin oxidoreductase/NADH oxidase	0	0.003	0	0.744	-1.53	0
120751	unknown protein	-1.57	0.001	0	0.534	-1.54	0
110152	bZIP protein	-1.68	0.001	0	0.66	-1.54	0
59014	ABC multidrug transporter	0	0.002	0	0.552	-1.55	0
123079	short chain dehydrogenase/reductase	0	0.913	0	0.748	-1.55	0
110778	unknown protein	0	0.124	0	0.016	-1.55	0
103032	unknown protein	0	0.004	0	0.014	-1.55	0
72259	GPCR, RgsA-type	-2	0	0	0.106	-1.55	0
30759	zinc containing alcohol dehydrogenase superfamily	0	0.022	0	0	-1.56	0
74953	MSF permease	0	0.117	0	0	-1.57	0
46446	thioredoxin binding protein TBP-2	-1.55	0.001	0	0.004	-1.57	0
123538	GH72 ß-1,3-glucanosyltransglycosylase	0	0.029	0	0	-1.58	0
105242	SAM-dependent methyltransferases	0	0.103	0	0.187	-1.58	0
120370	unknown protein	0	0.162	0	0	-1.58	0
4626	unknown protein, C2 domain	0	0.005	0	0.901	-1.58	0
55421	unknown protein	-1.63	0.006	0	0.232	-1.58	0
62181	Protein kinase, Ca2+-dependent	0	0.002	0	0.011	-1.59	0
120566	unknown protein	-1.58	0.001	0	0.809	-1.59	0
123149	unknown protein	-1.66	0.001	0	0.181	-1.59	0
65292	AMP-dependent synthetase and ligase	0	0.004	0	0	-1.6	0
120975	unknown protein	0	0.627	0	0.003	-1.61	0
112516	Vacuolar sorting protein VPS1, dynamin	0	0.243	0	0.118	-1.61	0
62985	lipase/esterase	-1.74	0.001	0	0	-1.61	0
67761	calpain-like protease	0	0.01	0	0.373	-1.62	0
54768	unknown protein	0	0.04	0	0.933	-1.62	0
69171	unknown protein	0	0.363	0	0.001	-1.62	0
72859	unknown protein (UPF0023)	0	0.002	0	0	-1.62	0
47806	unknown protein	0	0.009	0	0.768	-1.63	0
80105	unknown protein	0	0.007	0	0	-1.63	0
122569	unknown protein	0	0.005	0	0	-1.65	0
62611	ABC multidrug transporter	0	0.342	0	0	-1.66	0
120017	oligopeptide transporter	0	0.023	0	0	-1.66	0
112669	serine/threonine protein kinase	0	0.024	0	0.241	-1.66	0
45571	short chain dehydrogenase/reductase	0	0.043	0	0.008	-1.66	0
22590	unknown protein	0	0.001	0	0.436	-1.66	0
73708	unknown protein	-1.89	0	0	0.042	-1.67	0
120339	histone acetyltransferase (MYST family)	0	0.788	0	0.056	-1.69	0
54954	MDR, multidrug resistance-associated protein	0	0.022	0	0	-1.7	0
105222	orphan protein	0	0.409	0	0.762	-1.7	0
26994	unknown protein, with F-box/WD domains	0	0.007	0	0	-1.71	0
48438	Zn2Cys6 transcription factor	0	0.002	0	0.001	-1.71	0
112578	unknown protein	0	0.533	0	0.781	-1.72	0
74515	unknown protein	0	0.002	0	0	-1.73	0
123649	orphan protein	0	0.662	0	0.004	-1.74	0
72661	unknown protein	-1.5	0.002	0	0.245	-1.75	0
76641	MSF permease	-1.94	0	0	0.492	-1.75	0
111357	FAD-dependent monooxygenase	0	0.09	0	0.388	-1.76	0
77770	Zinc-containing alcohol dehydrogenase		0.001	0	0.383	-1.76	0
78823	unknown protein	0	0.004	0	0	-1.77	0
22464	bifunctional P-450:NADPH-P450 reductase	-2.09	0	0	0.659	-1.77	0
68924	cyclopropane-fatty-acyl-phospholipid synthase	0	0.036	0	0.099	-1.78	0
123914	orphan protein	0	0.257	0	0	-1.78	0
44362	unknown protein	0	0.032	0	0.861	-1.78	0
65743	unknown protein	-2.7	0	0	0.306	-1.78	0
109243	orphan protein	0		0	0.302	-1.79	0
52489	cytosin/purin permease	0	0.008	0	0	-1.8	0
21758	isocitrate lyase	0	0.021	0	0.011	-1.8	0
122147	orphan protein	0	0.003	0	0	-1.8	0
106661	aspartyl protease	-2.73	0.001	0	0	-1.8	0
59382	unknown protein	0	0.013	0	0.39	-1.81	0
80187	unknown protein, 8TM (auxin efflux carrier)	0	0.002	0	0.002	-1.81	0
66963	MSF permease	-1.75	0.001	0	0	-1.82	0
65969	aldolase, class II	0	0.11	0	0.238	-1.83	0
59482	PKS	0	0.205	0	0.785	-1.83	0
62380	MSF permease (galactose permease ?)	-1.84	0.001	0	0	-1.83	0
48924	calcipressin	-2.65	0	0	0.553	-1.83	0
111082	glutathione S transferase, 2 TM	1.58	0.001	0	0	-1.84	0
58389	Zn2Cys6 transcription factor	0	0.026	0	0.501	-1.85	0
62362	Ca2+-ATPases	0	0.004	0	0.384	-1.86	0
3873	cyclic AMP phosphodiesterase, class II	0	0.002	0	0.948	-1.87	0
54352	unknown protein	0	0.064	0	0.363	-1.87	0
44967	unknown protein	0	0.008	0	0.039	-1.87	0
105752	C4-dicarboxylate transporter/malic acid transport protein	-1.58	0.001	0	0	-1.88	0
75672	unknown protein	-1.92	0.002	0	0.184	-1.88	0
80149	unknown protein	0	0.01	0	0	-1.89	0
45971	mismatched base pair and cruciform DNA recognition protein	-1.58	0.002	0	0	-1.89	0
63981	GPCR GprK-type, RGS-domain	0	0.69	0	0.304	-1.91	0
21937	protein mitochondrial targetting chaperone DnaJ	0	0.002	0	0.189	-1.91	0
52337	thioredoxin-like protein	0	0	0	0.678	-1.91	0
122629	orphan protein	0	0.455	0	0.008	-1.91	0
123204	lipase/esterase	0	0.04	0	0.298	-1.92	0
39942	GH17 ß-1,3-endoglucanase	-2.92	0	0	0.553	-1.93	0
82619	arginosuccinate synthetase	0	0.449	0	0	-1.95	0
35552	C2H2 transcription factor	0	0.045	0	0.421	-1.95	0
123009	glutamine synthetase	0	0.016	0	0.246	-1.95	0
70311	flavoprotein monooxygenase	0	0.014	0	0	-1.96	0
57383	unknown protein	0	0.067	0	0	-1.98	0
54616	unknown protein	-3.35	0	0	0.854	-1.98	0
70934	oligopeptide transporter	0	0.006	0	0	-2	0
29346	phosphatidate-phosphatase	-1.75	0.001	0	0	-2	0
80746	aryl-alcohol oxidase	0	0.002	0	0.254	-2.01	0
104390	glutathione S-transferase	0	0.262	0	0	-2.01	0
103113	short-chain dehydrogenase/reductase SDR	0	0.002	0	0	-2.02	0
122579	unknown protein, 4TM	0	0.054	0	0.006	-2.02	0
60425	mechanosensitive ion channel family	-1.5	0.001	0	0.043	-2.02	0
2100	unknown protein (DUF1531)	0	0.001	0	0.406	-2.03	0
108543	unknown protein, secreted	-2.68	0	0	0.11	-2.03	0
123786	NRPS, small peptaibol synthase	0	0.006	0	0.808	-2.04	0
55443	unknown protein	-2.46	0	0	0.975	-2.04	0
23240	unknown protein	0	0.001	0	0	-2.05	0
76682	PDR, pleiotropic drug resistance protein	0	0.003	0	0.105	-2.06	0
122299	unknown protein	-1.62	0.001	0	0.098	-2.06	0
112613	orphan protein	0	0.003	0	0.006	-2.07	0
36391	C2H2 transcription factor	-2.13	0	0	0.684	-2.07	0
111818	aspartyl protease	0	0.003	0	0	-2.1	0
72788	GT 31 glycosyltransferase	0	0.001	0	0.129	-2.1	0
62711	amino acid transporter	0	0.006	0	0	-2.12	0
4454	unknown protein, secreted	0	0.01	0	0.555	-2.12	0
106160	unknown protein, secreted	0	0.02	0	0.506	-2.13	0
73897	trypsin-like protease	0	0.109	0	0.011	-2.14	0
22210	Zinc carboxypeptidase	0	0.023	0	0	-2.16	0
73048	unknown protein	0	0.002	0	0	-2.17	0
78499	PTH11-type GPCRs	0	0.004	0	0	-2.19	0
124079	multicopper oxidases	0	0.982	0	0	-2.26	0
107715	unknown protein	0	0.146	0	0.681	-2.33	0
123260	unknown protein	0	0.002	0	0	-2.34	0
58602	unknown protein	0	0.029	0	0.001	-2.37	0
122240	carnitine o-acyltransferase	0	0.006	0	0	-2.42	0
32712	unknown protein, NACHT domain/ankyrin repeats	0	0.033	0	0.284	-2.44	0
119552	orphan protein	0	0.052	0	0	-2.48	0
80142	HSP104 and related ATP-dependent Clp proteases	-2.68	0	0	0.003	-2.48	0
73924	MDR, multidrug/pheromone exporter	0	0.004	0	0.016	-2.51	0
81149	aquaglyceroporin	-2.05	0	0	0.01	-2.51	0
122998	unknown protein	-3.34	0	0	0	-2.52	0
80019	short-chain dehydrogenase/reductase	0	0.333	0	0.677	-2.53	0
110658	C2HC transcription factor	-1.71	0.001	0	0	-2.54	0
61189	tubulin-specific chaperone	-1.64	0.001	0	0	-2.59	0
78695	unknown protein	-2.21	0.001	0	0.479	-2.6	0
74278	Pyridine nucleotide-disulphide oxidoreductase, class-II	0	0.008	0	0.02	-2.62	0
122778	short chain dehydrogenase/reductase	-1.89	0	0	0.357	-2.62	0
79816	unknown protein; secreted	-3.53	0	0	0	-2.69	0
120823	cell wall mannoprotein	0	0.01	0	0.365	-2.73	0
59740	unknown protein	-1.8	0	0	0	-2.74	0
64959	phosphatidyl synthase	-2.2	0	0	0.579	-2.74	0
22064	dnaJ domain-containing protein	0	0.007	0	0	-2.77	0
66788	unknown protein	0	0.012	0	0.2	-2.79	0									+
104106	ADP/ATP carrier protein	-1.71	0.001	0	0	-2.9	0
108642	unknown protein	0	0.643	0	0	-3.02	0
59272	MSF permease	-2.04	0	0	0	-3.07	0
72379	conidiospore surface protein cmp1	0	0.088	0	0	-3.16	0
44956	MSF permease	-3.13	0	0	0.001	-3.34	0
62100	Hsp30	-2.67	0.001	0	0.135	-3.43	0
102830	unknown protein	-3.13	0	0	0.12	-3.45	0
23171	NRPS, 70 kb peptaibol synthase	-1.63	0.001	0	0.276	-3.57	0
2687	AAA ATPase	-2.52	0	0	0	-3.64	0
55272	unknown protein	0	0.006	0	0.672	-3.68	0
111306	unknown protein	-3.51	0	0	0.284	-3.81	0
46285	Hsp26/Hsp42	-4.19	0.001	0	0	-4.12	0
123608	orphan protein	-2.12	0.001	0	0.012	-4.17	0
122363	Hsp26/Hsp42	-4.15	0	0	0	-4.28	0
74725	aspartate/other aminotransferase	0	0.173	-1.5	0	0	0
120008	GMC oxidoreductase	0	0.055	-1.58	0	-2.12	0
79396	GT2 ß-glycosyltransferase, related to hyaluronan synthases	0	0.359	-1.6	0	0	0
44278	Rab geranyl transferase escort protein	1.68	0.003	-1.6	0	-1.73	0
82032	unknown protein	0	0	-1.62	0	0	0
122240	carnitine o-acyltransferase	0	0.006	-1.76	0	0	0
121491	trehalose synthase Ccg9	-2.45	0	-1.83	0	0	0
82095	ammonium transporter, high affinity	-2.11	0	-1.83	0	-2.69	0

## Sheet: Supplementary Table S2 Tv
Protein ID	Annotation	expression [log2(ratio)]*
		BC	p-value	C	p-value	AC	p-value
87721	molecular chaperone (small heat-shock protein Hsp26/Hsp42)	1.52	0	5.99	0	0	0.09
78142	Nitrilase	7.61	0	4.94	4e-37	3.88	2e-11
46820	FAD-dependent oxidoreductase	0	0.08	2.71	3e-28	0	0.003
111079	gamma-glutamyltransferase	0	0	2.66	6e-28	0	0.1
58123	extracellular sterolesterase, type II	0	0.2	2.64	8e-28	0	0.03
30783	unknown protein	0	0	2.62	7e-28	0	3e-06
40193	secreted sterolestarase type B	2.06	0	2.34	5e-26	0	7e-06
78927	unknown secreted protein	2.15	0	2.26	1e-25	0	6e-06
45822	unknown protein with CHORD and CS domain protein, HSP20 domain	0	7e-06	2.26	1e-25	0	0.4
78256	catechol dioxigease	0	1e-05	2.03	2e-23	0	0.03
86413	molecular chaperone (small heat-shock protein Hsp26/Hsp42)	0	4e-05	2.03	7e-24	0	0.6
84829	molecular chaperone (small heat-shock protein Hsp26/Hsp42)	0	6e-05	2.02	5e-24	0	0.004
46190	unknown secreted protein	0	1e-05	2.02	5e-24	0	0.1
19424	unknown secreted protein	0	2e-05	1.98	1e-23	0	3e-06
79736	cytochrome C peroxidase	2.21	4e-07	1.92	2e-23	0	1e-07
34668	FAD-dependent monooxygenase	2.97	2e-07	1.86	2e-22	0	4e-08
89650	molecular chaperone (Hsp90 family)	0	6e-06	1.84	2e-22	0	0.0005
90260	short chain dehydrigenase/reductase	1.67	1e-06	1.82	2e-22	0	1
33041	unknown protein	0	0.3	1.81	2e-21	0	0.9
31104	proline oxidase	0	2e-05	1.79	3e-22	0	0.3
64933	unknown protein	2.34	3e-07	1.78	3e-22	1.94	4e-09
78708	GliP, non-ribosomal peptide synthetase	2.19	3e-07	1.77	4e-22	1.81	6e-09
33883	aquaporin (major intrinsic protein family)	2.03	1e-06	1.73	1e-21	0	8e-05
45446	GH31 maltase/glucoamylase	0	1e-05	1.73	7e-22	0	0.2
33892	threonine/serine dehydratases	0	2e-05	1.73	8e-22	0	0.0004
54396	MSF transporter	2.3	7e-07	1.72	1e-21	0	0.02
8572	GliK	0	2e-06	1.72	1e-21	0	8e-07
78632	uricase (urate oxidase)	0	0.1	1.72	9e-22	0	4e-06
74715	GH65 acid trehalase	1.61	1e-06	1.71	1e-21	0	0.0005
79041	mitochondrial chaperonin, Cpn60/Hsp60p	0	2e-06	1.66	5e-21	0	0.4
77839	phospholipid transporter	1.74	1e-06	1.64	5e-21	0	0.2
55259	L-kynurenine hydrolase	0	0.0009	1.64	4e-21	0	0.8
60964	MSF transporter	0	0.007	1.63	8e-21	0	0.006
36353	CE5 cutinase (T. harzianum CUT1)	2	4e-07	1.62	7e-21	0	7e-07
44820	chaperone-dependent E3 ubiquitin protein ligase (contains TPR repeats)	0	0.0003	1.6	3e-20	0	0.1
91895	ribulose kinase	0	3e-06	1.6	2e-20	0	0.5
60004	GliI	0	3e-05	1.59	3e-20	0	9e-07
81735	mitochondrial ATP-dependent protease PIM1/LON	0	0.0001	1.52	6e-20	0	0.8
71700	diamine acetyltransferase	0	8e-05	1.5	9e-20	0	2e-05
45882	GH3 ß-glucosidase Cel3C	0	0.0004	1.5	8e-20	0	0.009
79625	4-aminobutyrate aminotransferase	2.44	3e-07	0	3e-05	1.67	3e-08
44199	5-oxoprolinase	1.97	5e-07	0	4e-18	1.62	1e-08
112002	GliC	2.17	4e-07	0	1e-18	1.61	1e-08
61701	zinc-binding oxidoreductase	0	3e-06	0	6e-18	1.58	2e-08
82368	NADP/FAD dependent oxidoreductase	2.11	4e-07	0	0.05	1.56	4e-08
84699	phospho-2-dehydro-3-deoxyheptonate aldolase	0	2e-06	0	1e-18	1.56	1e-07
83979	ATP sulfurylase (sulfate adenylyltransferase)	2.31	3e-07	0	3e-10	1.51	3e-08
91355	GliN	1.73	9e-07	0	6e-16	1.51	5e-08
33979	MSF transporter	3.04	2e-07	0	5e-18	0	2e-07
33810	unknown protein	2.68	2e-07	0	3e-08	0	6e-06
89165	HPP family transporter (5 TM)	2.65	2e-07	0	4e-12	0	8e-05
75334	glutamate cysteine ligase	2.49	2e-07	0	1e-16	0	6e-08
78993	amino acid transporters	2.36	3e-07	0	0.0007	0	3e-05
76304	phosphoadenosine phosphosulfate reductase	2.29	3e-07	0	1e-12	0	5e-07
59747	sulfate/bicarbonate/oxalate exchanger SAT-1 and related transporters (SLC26 family)	2.25	3e-07	0	9e-16	0	1e-07
45421	oligopeptide transporter	2.15	3e-07	0	0.004	0	0.0004
51019	sulfate/bicarbonate/oxalate exchanger SAT-1 and related transporters (SLC26 family)	2.13	3e-07	0	0.7	0	3e-07
51305	unknown protein	2.07	4e-07	0	3e-17	0	0.007
75173	amino acid transporters	2.06	5e-07	0	6e-11	0	3e-07
87662	sulfite reductase (ferredoxin)	2.04	4e-07	0	0.001	0	5e-07
65767	Inorganic phosphate transporter	1.94	8e-07	0	3e-07	0	0.2
19142	GCN5-related N-acetyltransferase	1.92	8e-07	0	0.07	0	0.3
77313	amino acid permease (methyltryptophane; N. crassa)	1.81	9e-07	0	1e-19	0	1e-05
62772	MSF permease	1.79	1e-06	0	0.04	0	2e-05
15627	aspartyl protease	1.73	9e-07	0	8e-07	0	1e-06
31415	NADH:flavin oxidoreductase/12-oxophytodienoate reductase	1.72	2e-06	0	6e-07	0	0.4
78959	cupin-domain protein (Oxalate decarboxylase?)	1.71	1e-06	0	0.01	0	0.02
81816	GH15 glucamylase with starch binding domain	1.69	2e-06	0	4e-19	0	0.02
111997	GliM, enzyme of gliotoxin biosynthesis	1.64	1e-06	0	2e-17	0	2e-07
53497	Gli_I gliotoxin biosynthesis enzyme	1.56	1e-06	0	1e-15	0	1e-07
80551	acid phosphatase	1.54	4e-06	0	9e-09	0	2e-05
45778	unknown protein	1.54	3e-06	0	8e-11	0	2e-07
56502	SCON2 sulfur metabolite repressor protein	1.52	2e-06	0	0.4	0	0.009
69180	sulfatase, conserved in Sordariomycetes	1.51	2e-06	0	0.7	0	0.3
62286	protein serine/threonine kinase	-1.51	3e-06	0	2e-19	0	1e-05
84951	unknown protein; contains SAM and AKR motif	-1.53	2e-06	0	3e-13	0	1
71034	protein serine/threonin kinase	-1.54	2e-06	0	4e-09	0	8e-06
40422	Zn2Cys6 transcriptional regulator	-1.55	2e-06	0	8e-13	0	0.0001
51090	E3 ubiquitin ligase	-1.56	1e-06	0	1e-14	0	0.0002
56739	unknown protein	-1.57	1e-06	0	2e-19	0	4e-05
81425	GT8 Glycosyl transferase - glycogenin	-1.58	2e-06	0	5e-11	0	0.02
61616	predicted 3'-5' exonuclease	-1.58	2e-06	0	5e-17	0	4e-06
69184	steroid reductase	-1.62	1e-06	0	1e-05	0	4e-07
84682	orphan protein	-1.62	1e-06	0	5e-11	0	0.0007
58390	unknown protein	-1.62	1e-06	0	3e-13	0	0.01
11296	unknown protein	-1.62	3e-06	0	1e-16	0	2e-06
81227	orphan protein	-1.64	1e-06	0	6e-08	0	9e-06
85599	elastinolytic metalloproteinase, secreted	-1.65	1e-06	0	4e-11	0	0.002
78031	GPCR, RGS domain VI	-1.67	3e-06	0	1e-15	0	5e-07
91258	glutathione-S-transferase	-1.68	3e-06	0	1e-17	0	2e-06
15548	transcription initiation factor IIF, auxiliary subunit	-1.68	1e-06	0	2e-15	0	4e-06
62824	unknown protein	-1.68	3e-06	0	3e-21	0	6e-06
74836	C2H2 transcription factor	-1.69	1e-06	0	2e-18	0	6e-07
13146	AAA+-type ATPase	-1.71	2e-06	0	1e-30	0	5e-08
81548	C2H2 transcription factor	-1.71	1e-06	0	8e-14	0	0.0009
110629	short chain reductase/dehydrogenase	-1.71	1e-06	0	2e-05	0	3e-08
28006	deoxyribodipyrimidine photolyase/cryptochrome	-1.72	1e-06	0	8e-07	0	0.4
28615	PTH11 GCPR	-1.72	1e-06	0	3e-17	0	3e-07
55236	short-chain dehydrogenase/reductase	-1.72	1e-06	0	2e-17	0	3e-07
74909	mitochondrial tricarboxylate/dicarboxylate carrier proteins	-1.73	2e-06	0	3e-19	0	0.0008
67662	Ca2+ transporting ATPase	-1.76	2e-06	0	8e-05	0	0.9
53247	unknown protein	-1.76	1e-06	0	2e-16	0	2e-06
2637	unknown protein with F-box and WD domain	-1.78	1e-06	0	4e-08	0	6e-05
77724	unknown protein	-1.81	9e-07	0	0.0003	0	7e-06
10376	AAA+-type ATPase	-1.86	7e-07	0	3e-11	0	0.006
71933	trypsin	-1.88	2e-06	0	9e-17	0	0.02
88460	subtilisin-related protease	-1.9	1e-06	0	9e-12	0	1e-05
63818	orphan protein	-1.9	6e-07	0	0.0003	0	0.0002
86235	dihydroxyacetone kinase/glycerone kinase	-1.93	6e-07	0	3e-17	0	1e-05
48674	protein serine/threonine kinase	-1.99	2e-06	0	5e-19	0	1e-07
110565	transcription initiation factor IIF, auxiliary subunit	-1.99	5e-07	0	2e-11	0	0.003
60590	lipase, alpha/beta-hydrolase	-2.04	6e-07	0	1e-16	0	3e-06
110531	unknown protein, NUDIX hydrolase domain	-2.09	9e-07	0	2e-19	0	3e-05
111446	glutamine synthetase	-2.11	4e-07	0	1e-10	0	5e-07
59370	cytochrome P450 CYP4/CYP19/CYP26 subfamilies	-2.13	4e-07	0	3e-18	0	1e-05
60655	C2H2 transcriptional regulator	-2.37	2e-07	0	0.6	0	0.003
62540	NRPS	-2.7	2e-07	0	8e-17	0	0.02
48079	sulfite oxidase, molybdopterin-binding component	-2.93	2e-07	0	3e-15	0	2e-06
26654	short chain reductase/dehydrogenase	-1.98	1e-06	0	1e-18	-1.69	1e-08
62453	SAM-dependent methyltransferases	-2.42	2e-07	0	3e-19	-1.84	1e-08
30389	unknown protein	0	4e-06	-1.51	2e-19	0	3e-05
12616	unknown protein	-1.88	8e-07	-1.51	1e-19	0	1e-06
91529	ADP-ribosylglycohydrolase	0	1e-05	-1.52	6e-20	0	5e-05
46976	unknown protein	0	7e-05	-1.52	6e-20	0	1e-05
40574	3-oxo-5-alpha-steroid 4-dehydrogenase	-1.61	3e-06	-1.52	6e-20	0	3e-05
53892	ABC transporter	0	0.0002	-1.53	6e-20	0	0.0002
76966	ABC transporter	0	0.0001	-1.53	7e-20	0	0.1
44389	unknown protein	0	4e-05	-1.53	4e-20	0	0.0002
85743	sulfite oxidase, molybdopterin-binding component	-1.54	4e-06	-1.53	8e-20	0	8e-07
49609	orphan protein	0	0.0001	-1.54	3e-20	0	8e-06
4165	unknown protein	0	6e-06	-1.54	4e-20	0	3e-07
28763	unknown protein	0	7e-06	-1.54	8e-20	0	2e-05
10003	NRPS, small peptaibol synthase	-1.62	1e-06	-1.54	5e-20	0	3e-05
69354	unknown protein	0	7e-06	-1.55	4e-20	0	0.0006
79372	unknown protein	0	1e-05	-1.55	3e-20	0	3e-05
82578	ATP-citrate lyase	-1.61	2e-06	-1.55	3e-20	0	0.0002
23422	cytochrome P450 CYP4/CYP19/CYP26 subfamilies	0	8e-06	-1.56	7e-20	0	0.009
63710	orphan protein with Hep_Hag pomain (GO 0009405, pathogenesis)	-1.64	7e-06	-1.57	2e-20	0	4e-08
60948	orphan protein	0	1e-05	-1.58	2e-20	0	1e-05
53846	unknown protein	0	2e-05	-1.59	1e-20	0	0.0001
46451	vacuolar sorting protein VPS1, dynamin, and related proteins	-1.6	2e-06	-1.59	2e-20	0	5e-08
32650	flavonol reductase/cinnamoyl-CoA reductase	-2.56	9e-07	-1.6	3e-20	0	0.1
54190	unknown protein	0	0.0001	-1.61	1e-20	0	0.0003
66532	unknown protein	0	1e-05	-1.61	9e-21	0	0.0005
66794	SWI-SNF chromatin-remodeling complex protein	-1.66	8e-06	-1.62	1e-20	0	9e-08
72869	Iron/ascorbate family oxidoreductases	-2.68	1e-06	-1.62	1e-20	0	9e-05
111526	orphan protein	0	0.002	-1.63	2e-20	0	0.001
111174	glyceraldehyde 3-phosphate dehydrogenase	-2.42	2e-07	-1.63	6e-21	0	4e-08
57516	predicted membrane protein	0	4e-06	-1.64	5e-21	0	2e-05
81832	unknown protein	0	2e-05	-1.64	2e-20	0	0.0003
18387	unknown protein	-2.25	5e-07	-1.65	7e-21	-1.63	1e-08
60638	ankyrin	0	3e-06	-1.66	5e-21	0	5e-07
61923	unknown protein	-1.75	1e-05	-1.66	3e-21	-1.64	1e-08
43463	MDR Multidrug resistance-associated protein	0	4e-05	-1.68	2e-21	0	0.0001
84494	unknown protein	0	8e-05	-1.68	8e-21	0	0.002
70580	ATP-dependent DNA ligase IV	0	5e-06	-1.69	2e-21	0	6e-05
30459	PTH11 GPCR	0	3e-06	-1.69	2e-21	0	9e-06
44540	GCN5-related N-acetyltransferase	0	2e-05	-1.7	2e-21	0	4e-06
26725	SSCP	0	3e-06	-1.71	1e-21	0	5e-07
69199	unknown protein	0	2e-05	-1.71	1e-21	0	0.0006
39833	ß-lactamase-like hydrolase	-1.83	3e-06	-1.71	1e-21	0	9e-07
16560	arylacetamide deacetylase	0	0.0001	-1.73	9e-22	0	5e-06
56236	SSCP	-1.93	3e-06	-1.73	8e-22	-1.6	2e-08
60068	cytochrome P450 CYP4/CYP19/CYP26 subfamilies	0	1e-05	-1.74	1e-21	0	8e-06
59236	glutathione S-transferase	0	3e-05	-1.74	1e-21	0	0.0001
90442	short chain reductase/dehydrogenase	-1.77	1e-06	-1.74	3e-21	0	1e-06
75740	ATP-dependent DNA ligase I	0	1e-05	-1.76	6e-22	0	0.0001
32983	phosphoglycerate mutase family protein	0	0.2	-1.76	5e-22	0	1e-05
64821	cytochrome P450 CYP4/CYP19/CYP26 subfamilies	-1.51	3e-06	-1.76	7e-22	0	0.0009
92958	GMC oxidoreductase family	-2.13	4e-07	-1.76	5e-22	-1.51	2e-08
66108	SSCP	-1.9	4e-06	-1.76	6e-22	-1.55	3e-08
69255	glutathione-dependent formaldehyde-activating, GFA	0	1e-05	-1.79	2e-22	0	5e-07
67971	mRNA cleavage factor I subunit/CPSF subunit	0	0.0003	-1.79	3e-22	0	0.9
63458	thiamine-repressible mitochondrial transport protein THI74, putative	-1.59	2e-06	-1.8	3e-22	0	5e-08
70706	orphan protein, HGT	0	2e-05	-1.81	3e-22	0	9e-06
83084	oleate-d12-desaturase	-1.55	2e-06	-1.81	2e-22	0	0.003
91256	orphan protein	-1.93	2e-06	-1.82	3e-22	0	3e-08
49174	unknown protein	0	2e-06	-1.83	7e-22	0	0.0001
78374	acetyl-CoA carboxylase	-1.93	7e-07	-1.83	1e-22	0	3e-05
28321	MSF transporter	0	2e-05	-1.84	1e-22	0	2e-06
57177	pH homeostasis transporter	0	4e-06	-1.84	1e-22	0	1e-05
16378	unknown protein	-1.69	4e-06	-1.84	1e-22	0	7e-07
65546	AAA+-type ATPase	-1.73	2e-06	-1.84	2e-22	0	0.05
58490	orphan protein	-1.89	3e-06	-1.84	1e-22	-1.79	2e-08
89541	unknown protein	1.84	5e-06	-1.85	1e-22	0	4e-05
33332	K+ transporter HAK1	-1.68	2e-06	-1.85	9e-23	0	2e-07
45299	aryl-alcohol dehydrogenase Aad, putative	-1.75	1e-06	-1.88	5e-23	-1.54	2e-08
63806	SAM-dependent methyltransferase	0	2e-06	-1.88	6e-23	-1.56	3e-08
79870	protein involved in vacuole import and degradation	0	3e-06	-1.89	7e-23	0	2e-06
74061	unknown protein	0	7e-06	-1.9	9e-23	0	2e-05
63514	orphan protein	-2.03	1e-06	-1.9	4e-23	-1.74	8e-09
55159	short chain dehydrogenase/reductase	0	4e-07	-1.91	4e-23	0	0.0003
77826	PKS, conidial pigment polyketide synthase PksP/Alb1	-2.1	2e-06	-1.91	3e-23	-1.93	5e-09
69442	multicopper oxidases	-2.02	3e-06	-1.92	4e-23	-1.81	6e-09
17064	unknown protein	-2.7	2e-07	-1.93	3e-23	-1.56	2e-08
53370	cytochrome P450 CYP4/CYP19/CYP26 subfamilies	-2.18	8e-07	-1.93	5e-23	-1.64	3e-08
77378	CTP synthase (UTP-ammonia lyase)	0	1e-05	-1.94	2e-23	0	4e-07
55083	unknown protein	0	3e-05	-1.94	2e-23	0	8e-05
59204	unknown protein	0	3e-06	-1.94	3e-23	0	1e-06
32103	FAD-dependent NAD/disulfide reductase	-1.58	6e-06	-1.94	4e-22	-1.8	1e-08
74289	cytochrome P450 CYP4/CYP19/CYP26 subfamilies	0	3e-06	-1.95	2e-23	-1.78	2e-08
79145	nonsolorinic acid reductase	-2.05	6e-07	-1.95	2e-23	-2.04	3e-09
75254	Ku80	0	1e-05	-1.97	2e-23	0	0.0001
65068	Zn2Cys6 transcription factor	0	2e-05	-1.97	2e-23	0	0.0001
79838	unknown protein	-2.86	6e-07	-1.97	1e-23	-2.07	2e-09
48659	3-oxoacyl-(acyl-carrier-protein) synthase (I and II)	-2.19	3e-07	-1.98	1e-23	0	0.001
72870	cytochrome P450 CYP4/CYP19/CYP26 subfamilies	-3.22	1e-07	-1.98	2e-23	0	5e-05
55809	unknown protein	0	1e-05	-1.99	3e-23	-1.67	1e-08
90372	GPI-anchored cell wall protein	-2	6e-07	-2	8e-24	-1.75	8e-09
43225	nucleotide excision repair protein RAD16	0	5e-06	-2.02	6e-24	0	0.0001
73577	DNase	-2.52	2e-07	-2.02	4e-24	0	1e-07
44988	vesicle coat complex AP-3, b subunit	0	8e-06	-2.04	6e-24	0	6e-07
25286	unknown protein	0	7e-06	-2.05	3e-24	0	0.0001
49803	6-O-methylguanine-DNA methyltransferase MGMT/MGT1, involved in DNA repair	-1.72	1e-06	-2.05	4e-24	0	5e-08
17275	unknown protein	0	2e-05	-2.07	2e-24	0	0.0002
14186	fatty acyl-CoA elongase/Polyunsaturated fatty acid specific elongation enzyme	-2.09	5e-07	-2.07	2e-24	0	0.0007
45173	ankyrin	0	7e-06	-2.09	2e-24	0	0.0001
53678	nucleoside phosphorylase	0	2e-06	-2.1	5e-24	0	0.0002
43673	short-chain dehydrogenase/reductase	-2.23	2e-06	-2.1	1e-24	-1.68	1e-08
80975	SSCP	-2.25	3e-07	-2.12	8e-25	-2.31	4e-09
110893	unknown protein	-2.29	3e-07	-2.13	3e-24	0	1e-06
81532	orphan protein	-3.59	2e-07	-2.16	8e-25	-1.69	3e-08
81377	D-aminopeptidase	0	1e-05	-2.17	5e-25	0	2e-06
42829	short chain dehydrogenase/reductase	0	3e-06	-2.17	5e-25	0	5e-07
65225	chromatin remodeling protein, contains PHD Zn-finger	-1.72	1e-06	-2.17	7e-25	0	7e-07
70485	MSF transporter	-2.58	1e-06	-2.17	4e-25	0	3e-08
72386	short chain reductase/dehydrogenase	-1.72	1e-06	-2.17	5e-25	-1.77	9e-09
50383	NRPS	-1.99	3e-06	-2.17	7e-25	-1.92	4e-09
83368	fatty acid synthase beta subunit	-2.4	2e-07	-2.19	3e-25	0	0.0004
47420	unknown protein	0	1e-05	-2.2	3e-25	0	0.0003
66940	NRPS, 70 kb peptaibol synthase	-2.09	2e-06	-2.2	3e-25	0	4e-09
53069	aminoacylase ACY1 and related metalloexopeptidases	-1.95	2e-06	-2.2	3e-25	-1.94	8e-09
65426	GH18 Chitinase	-3.17	2e-07	-2.21	3e-25	-1.98	5e-09
74291	cytochrome P450 CYP4/CYP19/CYP26 subfamilies	-1.68	3e-06	-2.22	2e-25	-1.99	3e-09
28350	beta-tubulin folding cofactor D	-1.51	3e-06	-2.26	1e-25	0	8e-08
71714	unknown protein	-2.12	4e-07	-2.26	1e-25	0	5e-07
52450	unknown protein	-2.86	2e-07	-2.27	1e-25	0	6e-08
62773	orphan protein	-2.52	1e-06	-2.27	1e-25	-2.18	1e-09
44210	unknown protein, NACHT domain plus ankyrin repeats	-1.77	2e-06	-2.28	1e-25	0	9e-06
40003	pyridoxamine phosphate oxidase family protein	-2.01	5e-07	-2.3	7e-26	0	3e-07
89897	unknown protein	-1.91	1e-06	-2.31	5e-26	0	1e-07
47249	unknown protein	-2.15	3e-07	-2.31	1e-25	0	8e-05
39584	NAD-dependent epimerase	-2.05	4e-07	-2.31	5e-26	-1.57	2e-08
41856	glutathione S-transferase	0	6e-06	-2.35	9e-26	0	3e-05
84609	acetylcholinesterase/butyrylcholinesterase	-2.54	4e-07	-2.35	4e-26	-1.63	1e-08
12307	serine carboxypeptidases (lysosomal cathepsin A)	-2.46	1e-06	-2.35	3e-26	-1.68	3e-08
71066	cyanovirin	-1.57	1e-06	-2.36	5e-26	0	1e-07
30971	unknown protein	-2.34	5e-07	-2.37	3e-26	0	2e-07
66260	orphan protein	-2.15	1e-06	-2.37	1e-25	-1.53	4e-08
53730	SAM-dependent methyltransferases	-3.14	2e-07	-2.42	1e-26	-2.58	5e-10
92656	unknown protein, NACHT domain plus ankyrin repeats	-2.19	3e-07	-2.47	4e-26	0	1e-06
65028	orphan protein with PAN domains	-2.07	1e-06	-2.48	5e-27	-2.11	3e-09
58720	MSF transporter	0	0.0006	-2.53	4e-27	-1.62	1e-08
48214	unknown protein	-2.08	3e-06	-2.54	2e-27	-2.14	2e-09
63459	Zn2Cys6 transcriptional regulator	-1.95	8e-07	-2.55	2e-27	-1.53	5e-08
80679	ubiquitin C-terminal hydrolase UCHL1	-2.26	3e-07	-2.57	1e-27	0	5e-07
53375	cytochrome P450 CYP4/CYP19/CYP26 subfamilies	-3.16	2e-07	-2.58	1e-27	-2.68	6e-10
28420	glutathione S-transferase	-1.75	1e-06	-2.63	6e-28	0	7e-08
45840	mRNA cap methyltransferase	-2.11	4e-07	-2.64	6e-28	0	2e-06
31070	unknown protein	-2.17	1e-06	-2.64	6e-28	0	2e-07
10277	conidiospore surface protein cmp1	-3.04	5e-07	-2.64	6e-28	-2.55	4e-10
111274	SSCP	-3.31	7e-07	-2.65	2e-27	-2.37	7e-10
21571	AAA+-type ATPase	0	2e-06	-2.66	8e-28	0	3e-05
83371	Ku70	-1.75	9e-07	-2.67	5e-28	0	5e-07
68575	E3 ubiquitin ligase	-1.65	1e-06	-2.68	4e-28	0	6e-05
81608	orphan protein	-1.83	7e-07	-2.68	4e-28	0	4e-08
16988	unknown protein	-3.12	2e-07	-2.71	3e-28	-1.96	1e-08
52431	MDR Multidrug resistance-associated protein	-2.98	1e-06	-2.72	2e-28	-1.99	3e-09
111897	protein tyrosine kinase	-1.57	2e-06	-2.73	2e-28	-1.52	1e-07
51226	unknown protein	-2.18	7e-07	-2.8	9e-29	-1.66	6e-08
71569	stearic acid desaturase Sde1	-2.77	3e-07	-2.82	7e-29	0	9e-05
44412	AAA+-type ATPase	-2.44	3e-07	-2.84	6e-29	0	3e-07
69403	unknown protein	-2.51	2e-07	-2.86	5e-29	0	5e-08
68002	orphan protein	-3.28	2e-07	-2.87	4e-29	-1.81	6e-08
628	unknown protein	-2.51	2e-07	-2.89	4e-29	0	1e-07
45130	C2H2 transcriptional regulator	-2.33	3e-07	-3	9e-30	0	3e-06
44544	unknown protein	-2.99	2e-07	-3.03	9e-30	0	1e-06
111469	orphan protein	-3.79	1e-07	-3.03	9e-30	-3.31	4e-11
17139	glutathione-dependent formaldehyde-activating, GFA	-2.25	4e-07	-3.05	1e-29	0	5e-08
33067	glutathione-dependent formaldehyde-activating, GFA	-1.89	6e-07	-3.09	3e-30	-1.61	1e-08
61638	SSCP	-4.36	1e-07	-3.14	2e-30	-3.07	2e-10
89800	unknown protein	0	3e-06	-3.28	4e-31	0	2e-06
52445	short chain reductase/dehydrogenase	-5.16	1e-07	-3.29	5e-31	-1.8	7e-09
46960	putative paxU orthologue (indole-terpene biosynthesis?)	-2.93	2e-07	-3.33	5e-31	0	1e-06
70487	unknown protein	-4.23	3e-07	-3.4	1e-31	-2.21	2e-09
70489	unknown protein	-5.01	2e-07	-3.41	1e-31	-2.59	4e-10
32340	AAA+-type ATPase	-2.9	2e-07	-3.43	8e-32	-1.84	5e-09
54471	unknown protein	-3.08	4e-07	-3.52	5e-32	-2.75	2e-10
67652	lipase, alpha/beta-hydrolase	-3.39	1e-05	-3.59	6e-22	-1.66	5e-09
70657	C2H2-transcriptional regulator	-2.86	4e-07	-3.62	2e-32	-2.91	2e-10
91645	unknown protein with F-box	-1.82	8e-07	-3.63	1e-32	0	3e-06
111733	orphan protein	-3.96	2e-07	-3.7	9e-33	-3.48	2e-10
91392	short chain reductase/dehydrogenase	-4.46	2e-07	-3.73	1e-32	-3.81	2e-11
61010	orphan protein	-3.87	3e-07	-3.76	8e-33	-3.33	4e-11
81436	AAA+-type ATPase	-2.01	5e-07	-3.82	2e-33	0	2e-06
19422	unknown protein	-1.75	8e-07	-3.86	2e-33	-3.68	2e-11
89857	NAD+ ADP-ribosyltransferase Parp, required for poly-ADP ribosylation of nuclear proteins	-2	6e-07	-3.95	1e-33	0	3e-05
111968	orphan protein	-5.2	2e-07	-4.02	8e-34	-2.92	1e-10
64907	unknown protein	-2.88	2e-07	-4.08	3e-34	-1.71	3e-08
11112	AAA+-type ATPase	-2.51	2e-07	-4.11	3e-34	0	1e-07
78898	unknown protein	-4.29	1e-07	-4.16	2e-34	-2.74	2e-10
81530	unknown protein	-6.76	5e-08	-4.44	2e-35	-3.41	3e-11

## Sheet: Supplementary Table S3 Ta
Protein ID	Annotation	expression [log2(ratio)]*
		BC	p-value	C	p-value	AC	p-value
134224	PKS	5.51	0	6.8	0	2.15	0.052
160930	aspartyl protease (peptidase G1, eqolisin)	5.44	0	6	0	0	0.999
47858	pyoverdin-like dioxigenase	5.27	0	5.75	0	3.12	0.023
130010	acid phosphatase	4.47	0	5.54	0	0	0.62
146585	FAD-containing monooxygenase	4.61	0	5.3	0	2.51	0.052
153937	FAD-oxidase, berberin like	4.66	0.002	5.16	0.001	2.35	0.13
134073	cyanovirin_ N	0	0	5.06	0	0
146584	L-carnitine dehydratase/alpha-methylacyl-CoA racemase	3.98	0	5.03	0	1.7	0.084
48521	monocarboxylate transporter	3.5	0	4.99	0	0	0.111
143500	FAD-containing monooxygenase	4.46	0.003	4.85	0.002	1.93	0.366
137869	Mitochondrial F1F0-ATP synthase, subunit c/ATP9/proteolipid	4.48	0	4.81	0	2.61	0.023
145909	subtilisin-like protease	2.76	0.001	4.67	0	0
157244	unknown protein	4.62	0	4.66	0	1.62	0.103
128695	unknown protein	3.71	0	4.58	0	0	0.126
146216	GMC oxidoreductase	3.99	0	4.55	0	0	0.126
152099	elastinolytic metalloproteinase	3.07	0.006	4.31	0.003	0	0.771
132795	C-type lectin	3.7	0	4.28	0	1.65	0.096
159680	orphan protein	0	0	4.08	0	0	0.958
130496	orphan protein with fasciclin domain	3.61	0.004	4.07	0.002	0	0.999
144078	unknown protein, small (800 nt) and secreted	3.57	0.001	4.07	0	0	0.133
133870	GH18 CHI18-18, GPI anchored group B	4.09	0	4.03	0	1.65	0.084
133343	unknown protein	3.37	0	4	0	0	0.986
133123	unknown protein, WSC domain	4.45	0	3.97	0	0	0.126
144788	subtilisin-like protease	3.26	0	3.95	0	0	0.126
137483	unknown protein, small (800 nt) and secreted	3.49	0	3.94	0	0	0.205
142203	unknown secreted protein with C-terminal WSC domain	4.03	0	3.93	0	1.89	0.068
160256	unknown protein	3.06	0	3.86	0	0	0.605
18298	unknown protein	3.48	0	3.84	0	0	0.228
156014	GH16 ß-1,3/4-glucanase	2.68	0	3.76	0	0	0.999
156014	PTH11-type GPCRs	2.68	0	3.76	0	0	0.999
	trypsin-like protease	3.58	0	3.74	0	0	0
160856	orphan protein, 2 TMs	2.86	0.001	3.67	0	0	0.999
87434	unknown protein	3.98	0	3.65	0	0	0.099
158131	unknown protein	2.19	0.012	3.56	0.003	0	0.999
138154	haem peroxidase, secreted	3.54	0	3.54	0	0	0.118
150286	inorganic phosphate transporter	3.6	0	3.52	0	0	0.865
90337	unknown protein, secreted	3.8	0.004	3.45	0.002	2.08	0
146413	aspartyl protease	2.92	0.006	3.43	0.005	0	0.85
139063	cytochrome C peroxidase	3.4	0.001	3.42	0	1.57	0.197
46064	isoflavone reductase	0	0.007	3.41	0	0	0
145843	short chain dehydrogenase/reductase	2.27	0.002	3.39	0.002	0	0.999
45731	PTH11-type GPCRs	2.77	0.001	3.38	0.001	0	0.383
45731	unknown protein	2.77	0.001	3.38	0.001	0	0.383
152285	unknown protein	2.12	0.006	3.35	0.002	0	0.999
81097	GH71 candidate α-1,3-glucanase; contains 2 CBM24 modules at C-terminus	3.29	0	3.33	0	1.58	0.096
18632	phosphoglycerate mutase family protein	3.24	0	3.31	0	0	0.197
150078	pyruvate decarboxylase	2.93	0	3.26	0	0	0.295
94555	HFB1	3.37	0	3.25	0	0	0.126
144038	aspartyl protease	2.71	0	3.25	0	0	0.358
128697	aspartyl protease	1.83	0.001	3.2	0	0	0
154018	plasma membrane H+ ATPase	3.13	0	3.09	0	1.59	0.084
145928	unknown protein	2.22	0.001	3.08	0	0	0.182
142072	unknown protein with protein kinase domain	2.76	0	3.05	0	0	0.467
146895	unknown protein	3.03	0.001	3.02	0.001	0	0.687
131931	unknown protein with HDIG phosphohydrolase region	1.89	0.001	3.02	0	0	0.999
131489	lipase of α/ß fold superfamily	2.97	0.001	2.99	0.001	1.86	0.072
131171	unknown protein	3.01	0	2.98	0	0	0.223
157541	unknown protein	2.19	0	2.98	0	0	0.205
159172	3-polyprenyl-3-hydroxibenzoate decarboxylase	3.05	0.003	2.97	0.001	0	0.278
143414	inorganic phosphate transporter	0	0.003	2.96	0.001	0	0.999
134750	unknown protein, related related toAspergillus CipC1	2.94	0.007	2.95	0.007	0	0.866
156007	unknown protein	3.02	0	2.93	0	0	0.099
156757	NmrA-family protein	0	0.002	2.91	0	0	0.999
47844	unknown protein	1.88	0.001	2.89	0	0	0.999
46546	acetylcholinesterase/Butyrylcholinesterase	1.58	0.002	2.89	0.001	0	0
49329	unknown protein	2.46	0	2.86	0	0	0.475
142075	NADPH oxidase	1.64	0.001	2.82	0	0	0.357
46050	unknown protein, in Aspergilli	1.59	0.001	2.82	0	0	0.361
93974	orphan protein	2.73	0	2.81	0	0	0.999
43763	unknown protein	2.03	0.001	2.81	0	0	0.958
31083	UDP-N-acetylglucosamine pyrophosphorylase	1.74	0.009	2.78	0.004	0	0.999
131160	subtilisin-like protease	0	0.002	2.77	0.001	0	0.999
89994	unknown protein	0	0.003	2.76	0	0	0
130989	GCN5-related acetyltransferase	1.6	0.001	2.73	0	0	0.999
130989	PTH11-type GPCRs	1.6	0.001	2.73	0	0	0.999
80573	nucleoside-diphosphate-sugar epimerase, putative (check!)	2.6	0	2.69	0	0	0.349
80036	formamidase	0	0.004	2.69	0	0	0.999
135570	phytase	3.41	0	2.68	0	0	0.126
160740	orphan protein	2.86	0	2.67	0	0	0.223
154058	Monocarboxylate transporter	0	0.002	2.67	0.001	0	0.999
44629	purple acid phosphatase	2.15	0	2.64	0	0	0.999
3873	SAM-dependent methyltransferase	1.81	0.002	2.62	0.001	0	0.999
144950	urea transporter	0	0.009	2.62	0.001	0	0.999
146084	short chain dehydrogenase/reductase	2.28	0.006	2.6	0.002	0	0.999
86260	unknown protein	3.12	0	2.58	0	0	0.614
51634	unknown protein	1.98	0.001	2.56	0	0	0.326
159387	unknown protein	2.95	0.001	2.53	0.001	0	0.999
149988	AAA+-type ATPase	0	0.014	2.53	0.001	0	0.999
152843	unknown protein	2.44	0	2.52	0	0	0.941
129459	unknown protein	0	0.011	2.51	0.003	0	0.999
53884	Cytochrome P450 CYP3/CYP5/CYP6/CYP9 subfamilies	0	0.006	2.5	0	0	0.999
46082	MFS permease	0	0.002	2.5	0	0	0
152522	GT Glycosyltransferase not yet assigned to a family	2.45	0	2.48	0	0	0.678
50108	flavoprotein monooxygenases	1.84	0.001	2.48	0	0	0.498
158370	alpha/beta hydrolase fold lipase/etsrase	2	0.001	2.47	0	0	0.425
16768	glutathione S-transferase	0	0.002	2.47	0.001	0	0.999
47800	unknown protein	0	0.004	2.47	0.001	0	0
131866	aspartyl protease	2.69	0	2.46	0	0	0.665
159580	orphan protein with dimeric beta-barrel domain	2.28	0	2.45	0.001	0	0.336
146165	unknown protein	2.05	0.001	2.44	0	0	0.692
43643	short chain dehydrogenase/reductase	1.72	0.004	2.43	0.002	0	0.999
16265	GH16 ß-1,3/1,4-glucanase	2.66	0	2.41	0	0	0.546
45299	GH16 ß-1,3/ß-1,4-glucanase with concanavalin A lectin domain	0	0.001	2.41	0	0	0.897
128831	flavoprotein monooxygenases	1.54	0.007	2.38	0.003	0	0.999
145930	oleate δ-12 desaturase	2.22	0	2.36	0.001	0	0.358
131902	unknown protein	1.62	0.001	2.33	0.001	0	0.999
88830	unknown protein	2.32	0.001	2.31	0.001	0	0.475
144109	NADH:flavin oxidoreductase/NADH oxidase, putative	0	0.007	2.31	0.003	0	0.993
147496	unknown protein	0	0.001	2.31	0.001	0	0.999
8106	glutathione-S-transferase/thioredoxin fold	1.87	0.001	2.29	0.002	0	0.999
131539	tetraspanin	0	0.001	2.29	0.001	0	0.911
43037	unknown protein	1.55	0.001	2.28	0.001	0	0.174
159301	GH13 1,4-a-glucan branching enzyme/starch branching enzyme II	0	0.004	2.28	0.003	0	0.999
33745	HET protein	1.82	0.002	2.27	0.001	0	0.236
151059	Multiple inositol polyphosphate phosphatase	0	0.011	2.27	0.003	0	0.999
29793	SAM dependent -methyltransferase	0	0.007	2.27	0.001	0	0.999
149951	subtilisin-related protease/Vacuolar protease B	1.68	0.002	2.26	0.002	0	0.958
54153	Flavonol reductase/cinnamoyl-CoA reductase	0	0.001	2.26	0.001	0	0.999
37472	MFS permease	2.47	0.001	2.23	0.001	0	0.999
153159	Cytochrome P450 CYP4/CYP19/CYP26 subfamilies	1.61	0.004	2.22	0.002	0	0.999
90956	orphan protein	0	0.003	2.21	0.001	0	0.999
82343	phytanoyl-CoA-dioxygenase	0	0.003	2.2	0.003	0	0.999
147444	Flavonol reductase/cinnamoyl-CoA reductase	1.59	0.003	2.19	0.003	0	0.229
147444	SSCR protein	1.59	0.003	2.19	0.003	0	0.229
140610	SSCR protein	0	0.034	2.19	0.012	0	0.999
160942	orphan protein	0	0.136	2.19	0.011	0	0.999
127695	unknown protein	0	0.003	2.18	0.001	0	0.999
42070	FAD-binding monooxygenase	0	0.002	2.17	0.001	0	0.999
132058	unknown protein with pleckstrin-like domain	1.86	0.001	2.16	0.001	0	0.999
147790	4-nitrophenylphosphatase	1.58	0.001	2.15	0.001	0	0.958
145656	carbonic anhydrase	0	0.001	2.15	0.001	0	0.523
146364	metalloexopeptidase M24	0	0.033	2.15	0.006	0	0.999
152177	MFS permease	0	0.004	2.15	0.001	0	0.999
151629	orphan protein	0	0.003	2.13	0.001	0	0.999
145242	unknown protein with WSC domains	2.07	0.001	2.12	0.001	0	0.668
54570	unknown protein	0	0.005	2.11	0.001	0	0.538
156629	Gamma-glutamyltransferase	0	0.012	2.1	0.001	0	0.999
138739	ADH1	2.6	0	2.09	0.001	1.59	0.145
135960	unknown protein	2.55	0	2.08	0.001	0	0.475
160233	PDR protein	1.83	0.001	2.08	0.001	0	0.972
88456	FAD-containing monooxygenase	0	0.002	2.08	0.001	0
131186	orphan protein	0	0.008	2.07	0.002	0	0.999
156624	unknown protein	0	0.003	2.07	0.001	0	0.958
139659	unknown protein, Flavoprotein monooxygenase, Aromatic-ring hydroxylase	0	0.006	2.05	0.001	0	0.999
160408	GCN5-related N-acetyltransferase	0	0.002	2.04	0.001	0	0.999
40256	histidinol phosphate phosphatase HisJ	0	0.002	2.04	0.001	0	0.999
92597	orphan protein	0	0.003	2.04	0.001	0	0.999
135714	unknown protein, SET and MYND domain	1.92	0.002	2.03	0.002	0	0.849
32298	GH89 α-N-acetylglucosaminidase	0	0.002	2.03	0.001	0	0.999
137799	SAM-dependent methyltransferases	0	0.003	2.03	0.001	0	0.999
44261	ferrooxidoreductase	0	0.001	2.02	0.001	0	0.999
158663	SSCR protein	0	0.011	2.02	0.004	0	0.999
158663	SSCR protein	0	0.011	2.02	0.004	0	0.999
159646	unknown protein	0	0.007	2.02	0.002	0	0.999
159641	unknown protein, DUF829 domain	0	0.003	2.02	0.002	0	0.369
129868	unknown protein	1.95	0.001	1.99	0.001	0	0.999
142831	unknown protein	2.45	0	1.98	0.001	0	0.238
127086	SSCR protein	2.35	0.001	1.98	0.001	0	0.358
127086	unknown protein	2.35	0.001	1.98	0.001	0	0.358
160345	unknown protein, unknown	2.12	0.001	1.98	0.001	0	0.999
89615	orphan protein	0	0.05	1.98	0.006	0	0.999
127917	aryl-alcohol dehydrogenase	0	0.002	1.97	0.001	0	0.412
131361	glutathione-dependent formaldehyde-activating, GFA	0	0.005	1.96	0.005	0	0.999
17009	macrophomate synthase	1.7	0.001	1.95	0.002	0	0.126
146121	acid phosphatase-like protein	1.68	0.002	1.95	0.003	0	0.999
160384	unknown protein	0	0.006	1.95	0.002	0	0.999
146809	3-hydroxyacyl-CoA dehydrogenase	0	0.003	1.94	0.001	1.81	0.115
28867	MFS permease	0	0.003	1.94	0.001	0	0.999
160230	acid phosphatase with metalloesterase domain	1.75	0.001	1.93	0.001	0	0.999
139447	unknown protein	1.52	0.001	1.93	0.001	0	0.35
93973	orphan protein	0	0.028	1.93	0.001	0	0.999
155981	phosphoglycerate mutase	1.97	0.001	1.92	0.001	0	0.999
142666	unknown protein	1.64	0.002	1.92	0.001	0	0.999
90784	H+/oligopeptide symporter	0	0.003	1.92	0.001	0	0.999
146755	Phosphatidylserine decarboxylase	0	0.03	1.92	0.002	0	0.999
150187	D-xylulose 5-phosphate/D-fructose 6-phosphate phosphoketolase	1.97	0.001	1.91	0.003	0	0.334
91084	HET protein	0	0.105	1.91	0.001	0	0.999
131293	Na/K ATPase alpha 1 subunit	0	0.006	1.91	0.001	0	0.999
53202	unknown protein	2.23	0	1.9	0.001	0	0.258
128908	ERG5 C-22 sterol desaturase	1.82	0.002	1.88	0.002	0	0.999
156579	PTH11-type GPCRs	0	0.002	1.88	0.001	0	0.585
156579	PTH11-type GPCRs	0	0.002	1.88	0.001	0	0.585
156551	unknown protein	0	0.002	1.88	0.001	0	0.759
131047	inorganic phosphate transporter	0	0.004	1.87	0.001	0	0.999
132064	Zn2Cys6 transcriptional regulator	0	0.002	1.87	0.001	0	0.958
77642	unknown protein	2.04	0.001	1.86	0.001	0	0.784
132065	N-methylhydantoinase A/acetone carboxylase HyuA, beta subunit	1.96	0.003	1.86	0.003	0	0.271
153062	Cytochrome P450 CYP3/CYP5/CYP6/CYP9 subfamilies	1.6	0.005	1.86	0.004	0	0.999
157314	alkaline ceramidase	0	0.012	1.86	0.001	0	0.999
35776	unknown protein, DUF1446 domain	0	0.006	1.86	0.001	0	0.999
131161	orphan protein	0	0.003	1.85	0.001	0	0.999
137796	dipeptidyl peptidase 5	1.57	0.002	1.84	0.002	0	0.786
33261	orphan protein	0	0.047	1.83	0.002	0	0.999
49261	iron permease FTR1	0	0.01	1.82	0.001	0	0.999
40208	D-xylulose 5-phosphate/D-fructose 6-phosphate phosphoketolase	1.98	0.001	1.81	0.002	0	0.999
89219	MFS transporter	0	0.011	1.81	0.001	0	0.999
152630	unknown protein	0	0.004	1.81	0.002	0	0.999
34287	unknown protein	1.91	0.001	1.8	0.001	0	0.896
151203	MFS permease	0	0.002	1.8	0.001	0	0.999
136550	ERG25 methylsterol desaturase, SUR2-type hydroxylase/desaturase, catalytic region	2.12	0.001	1.79	0.001	0	0.998
90754	unknown protein	0	0.032	1.79	0.003	0	0.999
83804	alanyl-transfer RNA synthetase	1.53	0.003	1.78	0.001	0	0.999
6843	SAM-dependent methylransferase	0	0.017	1.78	0.003	0	0.999
90957	orphan protein	0	0.006	1.78	0.004	0	0
131148	orphan protein	0	0.675	1.78	0.008	0	0.999
39059	orphan protein	0	0.011	1.77	0.004	0	0.999
48296	cyclopropane/fatty acid synthase; plant related	1.81	0.002	1.76	0.003	0	0.475
34271	MFS permease	0	0.002	1.75	0.001	0	0.835
85568	PTH11-type GPCRs	0	0.006	1.75	0.001	0	0.967
141163	unknown protein	1.59	0.04	1.74	0.028	0	0.999
83197	GT 31 ß-glycosyltransferase	1.7	0.001	1.73	0.001	0	0.466
81021	MFS permease	0	0.006	1.73	0.002	0	0.999
33350	lipoxigenase	0	0.027	1.72	0.031	0	0.999
150517	PDR protein	0	0.002	1.72	0.002	0	0.415
154210	15-hydroxyprostaglandin dehydrogenase and related dehydrogenases	0	0.002	1.71	0.001	0	0.999
32525	AAA+-type ATPase	0	0.081	1.71	0.004	0	0.999
94791	ß-lactamase class C	0	0.008	1.71	0.007	0	0.999
26697	unknown protein	0	0.002	1.71	0.005	0	0.999
159592	unknown protein	0	0.154	1.71	0.022	0	0.999
94162	unknown protein containing SET domain	0	0.247	1.71	0.008	0	0.999
127833	zinc-containing alcohol dehydrogenase superfamily	1.89	0.018	1.7	0.268	2.84	0.052
79977	glycerol-3-phosphate dehydrogenase	1.74	0.003	1.7	0.003	0	0.771
130234	unknown protein, DUF1348	0	0.133	1.7	0.027	0	0.999
147653	Zn2Cys6 transcriptional regulator	1.57	0.002	1.69	0.001	0	0.999
53052	monocarboxylate transporter	0	0.452	1.68	0.001	0	0.999
86646	Norsolorinic acid reductase	0	0.006	1.68	0.001	0	0.999
138239	NADPH oxidase	1.64	0.001	1.67	0.001	0	0.999
33707	MFS permease	0	0.004	1.67	0.001	0	0.899
134220	Sexual differentiation process protein ISP4	0	0.263	1.67	0.002	0	0.999
83579	zinc/iron transporter	0	0.002	1.67	0.001	0	0.999
42096	GT64 a-N-acetylhexosaminyltransferases	0	0.002	1.66	0.001	0	0.886
42469	unknown protein	0	0.001	1.66	0.002	0	0.363
137800	zinc carboxypeptidase	0	0.01	1.66	0.002	0	0
80278	unknown protein	1.87	0.001	1.65	0.001	0	0.786
79473	GH16 ß-1,3/ß-1,4-glucanase with concanavalin A lectin domain	0	0.001	1.65	0.002	0	0.999
83340	unknown small protein with endoribonuclease domain	0	0.025	1.65	0.017	0	0.999
81358	amino acid transporters	0	0.003	1.64	0.002	0	0.383
81005	GCN5 N-acetyltransferase	0	0.009	1.64	0.002	0	0.999
15153	iron permease FTR1	0	0.014	1.64	0.002	0	0.999
94382	subtilisin-like protein, putative	0	0.778	1.64	0.026	0	0.999
41091	unknown protein with transferase domain	0	0.015	1.64	0.002	0	0.999
79036	MFS permease	0	0.043	1.63	0.003	0	0.999
153140	PTH11 GPCR	0	0.011	1.63	0.002	0	0.999
80035	unknown protein	0	0.002	1.63	0.001	0	0.999
134493	unknown protein	1.53	0.001	1.62	0.001	0	0.999
90317	Flavonol reductase/cinnamoyl-CoA reductase	0	0.169	1.62	0.03	0	0.999
139680	H+/oligopeptide symporter	1.82	0.001	1.61	0.001	0	0.118
47941	Subtilisin like protease (SUB3)	1.68	0.001	1.61	0.002	0	0.999
152366	GPCR, HlyIII-related	0	0.042	1.61	0.002	0	0.999
33991	unknown protein	0	0.002	1.61	0.002	0	0.999
157387	phenylacetyl-CoA ligase,	1.65	0.001	1.6	0.002	0	0.999
132671	FAD-binding protein, putative	0	0.003	1.6	0.004	0	0.868
147474	high affinity nickel permease	0	0.019	1.6	0.002	0	0.999
131851	phospholipase C	0	0.007	1.6	0.005	0	0.999
90847	unknown protein	0	0.003	1.6	0.002	0	0.999
159166	SSCR protein	2.28	0	1.59	0.002	0	0.76
132261	oxidoreductase family protein	0	0.226	1.59	0.042	0	0.999
33330	orphan protein	0	0.203	1.59	0.003	0	0.999
132881	unknown protein	0	0.001	1.59	0.002	0	0.334
146818	ankyrin	-1.61	0.723	1.59	0.005	0	0.999
129396	unknown protein	1.87	0.001	1.58	0.002	0	0.238
158174	amidases	0	0.28	1.58	0.02	0	0.999
90335	aminoacyl tRNA synthase class I	0	0.218	1.58	0.01	0	0.999
90221	nitrilase	0		1.58	0.002	0	0.999
87024	phosphoglycerate mutase	0	0.002	1.58	0.002	0	0.999
85006	PKS	0	0.007	1.58	0.002	0	0.999
131432	unknown protein	0	0.003	1.58	0.004	0	0.999
49749	CAP20 virulence factor	0	0.004	1.57	0.002	0	0.999
53332	SSCR protein	0	0.002	1.57	0.002	0	0
53332	SSCR protein	0	0.002	1.57	0.002	0	0
90337	unknown protein, secreted	0	0.004	1.57	0.002	0	0
159404	bZIP transcriptional regulator transcription factor JlbA/IDI-4	2.17	0.001	1.56	0.002	0	0.254
150786	allantoinase	1.79	0.004	1.56	0.005	0	0.258
153994	short chain dehydrogenase/reductase	1.72	0.001	1.56	0.002	0	0.856
134170	ankyrin	0	0.046	1.56	0.004	0	0.999
42544	glycerophosphoryl diester phosphodiesterase family protein	0	0.018	1.56	0.009	0	0.999
49226	unknown protein	0	0.007	1.56	0.003	0	0.999
92559	GH55 ß-1,3-glucanase	0	0.003	1.55	0.004	0	0.999
152486	MFS permease	0	0.011	1.55	0.01	0	0.999
78950	unknown protein	0	0.018	1.55	0.006	0	0.999
37751	isoflavone reductase	0	0.003	1.54	0.002	0	0.999
148614	thioredoxin, putative	0	0.004	1.54	0.003	0	0.999
135158	ATP-dependent RNA helicase	-1.63	0.016	1.54	0.01	0	0.466
48567	zinc-binding oxidoreductase	0	0.002	1.53	0.004	0	0.958
31806	orphan protein	2.37	0	1.52	0.002	0	0.148
88792	PTH11-type GPCRs	0	0.006	1.52	0.002	0	0.999
88792	PTH11-type GPCRs	0	0.006	1.52	0.002	0	0.999
83343	orphan protein	0	0.011	1.52	0.011	0	0.999
149068	unknown protein	0	0.007	1.52	0.002	0	0.999
88379	bifunctional catalase/peroxidase	0	0.003	1.51	0.002	0	0.233
94651	HpcH/HpaI aldolase/citrate lyase family protein	0	0.007	1.51	0.003	0	0.999
152479	UbiA-prenyltransferase	0	0.034	1.51	0.005	0	0.896
83775	alcohol dehydrogenase, zinc-containing, putative	0	0.004	1.5	0.002	0	0.999
153160	Cytochrome P450 CYP3/CYP5/CYP6/CYP9 subfamilies	0	0.016	1.5	0.004	0	0.999
144647	sulphate permease	0	0.005	1.5	0.002	0	0.999
142086	Urease accessory protein UreG	0	0.004	1.5	0.003	0	0.999
134328	Cytochrome P450 CYP4/CYP19/CYP26 subfamilies	0	0.06	0	0.561	3.25	0.052
126859	NADH-cytochrome b-5 reductase	0	0.129	0	0.107	2.96	0.052
130836	unknown protein	0	0.505	0	0.994	2.85	0.104
53468	PDR-type ABC transporters	0	0.018	0	0.152	2.42	0.052
130396	unknown protein	0	0.016	0	0.029	2.21	0.099
50414	unknown protein	0	0.329	0	0.213	2.16	0.052
156831	unknown protein	2.76	0.002	0	0.078	2.12	0.119
142875	MFS permease	0	0.016	0	0.643	2.05	0.099
30477	alcohol dehydrogenase, class V	0	0.288	0	0.011	1.98	0.052
136931	glutathione S transferase	3.17	0.001	0	0.128	1.92	0.068
131928	unknown protein	0	0.003	0	0.606	1.92	0.106
81104	Flavonol reductase/cinnamoyl-CoA reductase	0	0.175	0	0.434	1.89	0.126
91168	bifunctional P-450:NADPH-P450 reductase	0	0.008	0	0.211	1.81	0.052
43714	alcohol dehydrogenase, class V	0		0		1.78	0.099
152981	aspartyl protease	2.81	0	0	0.011	1.74	0.076
81748	3-methyl-2-oxobutanoate hydroxymethyltransferase	0	0.1	0	0.941	1.65	0.141
141837	unknown protein	0	0.958	0	0.787	1.64	0.084
78394	unknown protein	0	0.102	0	0.027	1.59	0.126
31700	CE5 cutinase CUT1	0	0.003	0	0.008	1.58	0.099
82429	unknown protein	1.67	0.008	0	0.047	1.54	0.197
133985	unknown protein, 4 TM	0	0.007	0	0.014	1.53	0.145
87968	C2H2 transcription factor	1.69	0.001	0	0.305	1.52	0.091
140136	MFS permease	0	0.013	0	0.049	1.51	0.148
93843	orphan protein	3.82	0.001	0	0.011	0	0.402
85916	MFS permease	2.48	0.001	0	0.121	0	0.361
157590	phosphatidylinositol-specific phospholipase C	2.32	0.001	0	0.181	0	0.145
145580	SSCR protein	2.31	0	0	0.039	0	0.145
132511	calcipressin	2.22	0.008	0	0.33	0	0.475
50462	transcriptional regulator Rme1	2.21	0.003	0	0.054	0	0.148
80859	vacuolar assembly/sorting protein VPS9	2.17	0.002	0	0.066	0	0.126
136513	unknown protein	2.16	0	0	0.004	0	0.508
12948	unknown protein	2.11	0.001	0	0.061	0	0.126
92984	unknown protein	2.07	0.001	0	0.062	0	0.999
131348	unknown protein	2.04	0.001	0	0.008	0	0.97
318846	Zn2Cys6 transcriptional regulator	2.04	0.003	0	0	0	0
131915	unknown protein, secreted	2.03	0.001	0	0.011	0	0.23
136526	unknown protein	2.01	0.002	0	0.535	0	0.233
130820	unknown protein	1.99	0.003	0	0.489	0	0.402
89075	oxalate decarboxylase	1.98	0.001	0	0.003	0	0.667
132010	Histone acetyltransferase SAGA/ADA, catalytic subunit PCAF/GCN5 and related proteins	1.9	0.001	0	0.96	0	0.426
143303	unknown protein	1.88	0.001	0	0.03	0	0.939
147671	unknown protein	1.86	0.001	0	0.002	0	0.14
93331	Cytochrome P450 CYP4/CYP19/CYP26 subfamilies	1.82	0.001	0	0.315	0	0.126
39552	oligopeptide transporter	1.81	0.003	0	0.041	0	0.544
149378	Ribonuclease, T2 family	1.77	0.001	0	0.005	0	0.999
133076	FAD monooxygenase	1.76	0.001	0	0.003	0	0.426
128464	UDP-N-acetylglucosamine pyrophosphorylase	1.73	0.001	0	0.064	0	0.309
26272	C2H2 transcriptional regulator	1.69	0.001	0	0.002	0	0.904
141652	GH16 endo-ß-1,3/1,4-glucanase	1.66	0.001	0	0.003	0	0.999
154593	Dihydrolipoamide acetyltransferase	1.65	0.001	0	0.002	0	0.999
138566	unknown protein	1.65	0.001	0	0.01	0	0.451
77687	unknown protein	1.63	0.001	0	0.445	0	0.599
146635	unknown protein	1.63	0.001	0	0.003	0	0.999
89115	GMC oxidoreductase family	1.62	0.007	0	0.211	0	0.475
127118	unknown protein, secreted	1.56	0.001	0	0.009	0	0.999
82096	unknown protein with MADS-box	1.55	0.001	0	0.565	0	0.72
48308	unknown protein	1.54	0.002	0	0.749	0	0.563
35764	MFS transporter	1.53	0.001	0	0.708	0	0.19
146090	RTA1-like protein, 7 TM, responds to xenobiotic stimuli	1.52	0.001	0	0.012	0	0.148
141780	unknown protein	1.52	0.001	0	0.981	0	0.318
159497	unknown protein	1.52	0.005	0	0.44	0	0.6
77733	unknown protein	1.51	0.001	0	0.172	0	0.13
127385	inorganic phosphate transporter	1.5	0.001	0	0.003	0	0.999
149584	Zn2Cys6 transcriptional regulator	-1.5	0.001	0	0.015	0	0.999
142240	orphan protein	-1.51	0.005	0	0.007	0	0.999
94511	unknown protein	-1.51	0.004	0	0.071	0	0.999
33431	dipeptidyl peptidase 5	-1.52	0.004	0	0.016	0	0.909
142686	ZIP transcriptional regulator	-1.52	0.002	0	0.019	0	0.85
160627	haloacid dehalogenase-like hydrolase	-1.53	0.002	0	0.006	0	0.999
86044	haloacid dehalogenase-like hydrolase	-1.53	0.001	0	0.006	0	0.999
30841	unknown protein	-1.54	0.001	0	0.011	0	0.868
35239	unknown protein	-1.54	0.003	0	0.009	0	0.883
131573	short chain dehydrogenase/reductase	-1.55	0.002	0	0.001	0	0.999
33528	MFS transporter (A. fumigatus: "light regulation of gametogenesis protein 6")	-1.56	0.005	0	0.007	0	0.999
127525	oligopeptide transporter, OPT family	-1.56	0.004	0	0.01	0	0.999
39972	FAD-containing monooxygenase	-1.57	0.002	0	0.008	0	0.999
34350	GH16 ß-glycosidase (GPI anchor)	-1.58	0.003	0	0.006	0	0.701
148265	histidine kinase Nik1	-1.58	0.001	0	0.01	0	0.999
132630	unknown protein	-1.58	0.001	0	0.004	0	0.336
91854	MFS permease	-1.59	0.005	0	0.01	0	0.848
154409	unknown protein	-1.6	0.001	0	0.009	0	0.999
42258	unknown protein	-1.61	0.001	0	0.004	0	0.999
82022	transcription factor forkhead	-1.68	0.002	0	0.003	0	0.999
149877	unknown protein	-1.69	0.001	0	0.005	0	0.999
136870	GCN5-N-acetyltransferase	-1.71	0.001	0	0.014	0	0.999
154165	unknown protein	-1.71	0.001	0	0.003	0	0.614
32766	unknown protein	-1.71	0.001	0	0.03	0	0.689
132043	unknown protein	-1.72	0.001	0	0.003	0	0.426
41829	MFS permease	-1.74	0.001	0	0.008	0	0.999
55107	cell wall protein, distantly related to A. niger CwpA	-1.76	0.001	0	0.003	0	0.999
146352	oligopeptide transporter	-1.78	0.011	0	0.013	0	0.999
135431	unknown protein	-1.8	0.001	0	0.02	0	0.999
145858	unknown protein	-1.82	0.006	0	0.021	0	0.999
41565	unknown protein	-1.83	0.001	0	0.003	0	0.999
47263	unknown protein, only present in ascomycota and Streptomyces	-1.83	0.001	0	0.005	0	0.736
33092	PKS	-1.84	0.002	0	0.012	0	0.998
32123	mismatched base pair and cruciform DNA recognition protein	-1.85	0.001	0	0.008	0	0.999
130638	unknown protein	-1.88	0.001	0	0.007	0	0.999
35817	unknown protein, GPR1/FUN34/yaaH protein, 6TMs	-1.9	0.017	0	0.25	0	0.999
31436	unknown protein, GPR1/FUN34/yaaH protein, 6TMs	-1.9	0.007	0	0.065	0	0.999
31117	FAD-containing monooxygenase	-1.91	0.001	0	0.001	0	0.999
28832	unknown protein	-1.97	0.001	0	0.017	0	0.999
91551	unknown protein	-1.97	0.002	0	0.004	0	0.828
131585	unknown protein	-1.97	0.003	0	0.005	0	0.475
138058	Mitochondrial oxoglutarate/malate carrier proteins	-2.02	0.001	0	0.01	0	0.76
146350	Sulfite oxidase, molybdopterin-binding component	-2.03	0.001	0	0.047	0	0.905
136948	oligopeptide transporter	-2.09	0	0	0.002	0	0.999
91102	orphan protein	-2.18	0.01	0	0.089	0	0.999
140907	AAA+ -type ATPase	-2.22	0	0	0.002	0	0.999
136101	unknown protein UPF0023	-2.24	0	0	0.002	0	0.999
82406	unknown protein	-2.28	0.001	0	0	0	0.999
90076	unknown protein	-2.35	0.001	0	0.001	0	0.999
46171	MFS permease	-2.42	0.002	0	0.003	0	0.475
92626	orphan protein	-2.54	0	0	0.005	0	0.446
5482	orphan protein	-2.81	0	0	0	0	0.999
14726	MFS transporter	-3.9	0	0	0	0	0.644
131875	MFS permease	-4.41	0.001	0	0	0	0.475
14213	oligopeptide transporter	-4.61	0	0	0	0	0.4
86625	GH61 cellulose monooxygenase CEL61B	-5.13	0	0	0	0	0.999
15571	glutaminase A	-5.95	0	0	0	0	0.999
80202	GH3 ß-glucosidase 1 (EC 3.2.1.21)	-7.25	0	0	0	0	0.471
54406	MFS permease	-1.64	0.001	-1.5	0.002	0	0.683
128532	orphan protein	-1.73	0.002	-1.5	0.003	0	0.999
36693	Cytochrome P450 CYP4/CYP19/CYP26 subfamilies	-1.72	0.001	-1.51	0.003	0	0.999
54183	GH93 exo-1,5-a-L-arabinanase	0	0.068	-1.52	0.039	0	0.999
85208	unknown protein	0	0.01	-1.53	0.003	0	0.948
36309	Serine/threonine protein kinase	0	0.007	-1.54	0.01	0	0.999
130306	orphan protein	0	0.014	-1.54	0.011	0	0.999
129079	unknown protein	-1.72	0.001	-1.54	0.002	0	0.671
36393	orphan protein	0	0.034	-1.55	0.003	0	0.948
37736	Flavin-containing monooxygenase	-1.58	0.001	-1.55	0.002	0	0.867
50028	MFS permease	-1.64	0.002	-1.56	0.006	0	0.999
127178	NADH:flavin oxidoreductase/NADH oxidase	0	0.004	-1.57	0.002	0	0.999
93152	unknown protein	0	0.004	-1.57	0.002	0	0.999
77440	sulfatase	0	0.02	-1.58	0.011	0	0.999
80771	orphan protein	0	0.004	-1.58	0.002	0	0.999
151659	unknown protein	0	0.003	-1.58	0.002	0	0.999
34957	GH16 ß-1,3/ß-1,4-endoglucanase	-1.58	0.005	-1.58	0.022	0	0.999
86741	acetylcholinesterase/Butyrylcholinesterase	-1.68	0.004	-1.6	0.01	0	0.999
84521	unknown protein, secreted	-2.17	0.033	-1.6	0.034	0	0.999
86728	orphan protein	0	0.003	-1.61	0.002	0	0.999
43570	unknown protein	0	0.002	-1.61	0.001	0	0.872
33640	GPCR, related to A nidulans GprC	-1.51	0.007	-1.61	0.007	0	0.999
150699	GH15 glucoamylase	0	0.05	-1.62	0.002	0	0.896
6181	late sexual development protein LsdA	0	0.167	-1.62	0.01	0	0.998
90169	MFS permease	0	0.001	-1.62	0.001	0	0.999
88455	unknown protein	-1.85	0.001	-1.62	0.008	0	0.999
4373	transcription factor jumonji	0	0.048	-1.63	0.008	0	0.97
53373	unknown protein	0	0.004	-1.63	0.001	0	0.278
151880	transcriptional repressor (nitrogen metabolite repression) NmrA	-1.91	0.004	-1.63	0.01	0	0.999
47344	GH2 ß-mannosidase	0	0.004	-1.64	0.003	0	0.999
16971	unknown protein	0	0.002	-1.64	0.002	0	0.999
88533	unknown protein	0	0.002	-1.64	0.002	0	0.896
127670	Zn2Cys6 transcriptional regulator	-1.5	0.001	-1.64	0.002	0	0.999
35258	MFS permease	-1.98	0.002	-1.64	0.011	0	0.999
149232	unknown protein	-2.09	0.001	-1.64	0.002	0	0.999
145883	unknown protein	0	0.138	-1.65	0.002	0	0.329
36504	amino acid transporters	-1.5	0.005	-1.65	0.006	0	0.999
41962	MFS transporter	-1.51	0.002	-1.65	0.002	0	0.999
129760	nitrogen metabolite repression regulator NmrA	-1.94	0.001	-1.65	0.001	0	0.782
149699	PTH11 GPCR	-2.53	0	-1.65	0.004	0	0.999
54787	MFS permease	0	0.002	-1.66	0.002	0	0.999
44758	GCN5-related N-acetyltransferase	0	0.004	-1.67	0.001	0	0.999
92414	protease S51-like protein, putative	0	0.001	-1.67	0.001	0	0.999
55052	unknown protein	0	0.002	-1.67	0.001	0	0.876
92576	unknown protein	0	0.002	-1.68	0.002	0	0.941
45759	unknown protein	0	0.001	-1.68	0.004	0	0.644
80772	Zn2Cys6 transcription factor, C. albicans Fcr1	0	0.01	-1.68	0.005	0	0.999
127040	unknown protein	1.54	0.022	-1.69	0.021	0	0.999
50294	MFS permease	-2.01	0.001	-1.7	0.001	0	0.999
138031	unknown protein	-2.44	0.001	-1.7	0.003	0	0.595
39424	MFS transporter	0	0.003	-1.71	0.003	0	0.941
46245	orphan protein	-1.5	0.001	-1.71	0.002	0	0.999
93221	orphan protein	-1.54	0.009	-1.71	0.006	0	0.999
160362	unknown protein	0	0.002	-1.72	0.001	0	0.999
136408	unknown protein, 2 TM	0	0.003	-1.72	0.001	0	0.999
146693	unknown protein	-2.34	0	-1.72	0.002	0	0.402
146258	NMT1 thiamine biosynthesis protein	-3.03	0.001	-1.72	0.012	0	0.999
28910	unknown protein	-1.98	0.001	-1.73	0.003	0	0.999
79498	GPCR , contains RGS domain	-2.11	0.002	-1.73	0.002	0	0.6
80347	pyridine nucleotide-disulphide oxidoreductase AMID-like	-1.56	0.001	-1.74	0.001	0	0.999
41175	orphan protein	-1.5	0.005	-1.75	0.006	0	0.999
34932	unknown protein	-2.06	0.001	-1.75	0.001	0	0.377
142039	unknown protein	-2.1	0.001	-1.75	0.004	0	0.999
78192	orphan protein	-2.11	0.003	-1.76	0.008	0	0.329
27514	unknown protein	0	0.018	-1.77	0.004	0	0.999
78412	unknown protein	-1.78	0.003	-1.77	0.003	0	0.999
11869	protein kinase, unusual	-1.57	0.001	-1.78	0.003	0	0.999
17098	cell wall protein, distantly related to S. cerevisiae Pir3p.	-1.74	0.009	-1.78	0.012	0	0.999
130464	unknown protein	0	0.005	-1.8	0.003	0	0.999
36069	dipeptidyl peptidase 5	-1.68	0.001	-1.8	0.002	0	0.999
85102	AAA+-type ATPase	-2.21	0.001	-1.8	0.001	0	0.958
79255	PTH11 GPCR	0	0.001	-1.81	0.001	0	0.999
129952	GH32 ß-glycosidase/invertase ?	-1.64	0.001	-1.81	0.001	0	0.863
159041	unknown protein	-1.69	0.007	-1.81	0.006	0	0.999
41632	multicopper oxidase type 1, secreted	-1.71	0.001	-1.81	0.001	0	0.999
83793	unknown protein	-1.71	0.021	-1.82	0.026	0	0.999
48926	amino acid permease Dip5	-1.9	0.001	-1.82	0.001	0	0.999
144658	unknown protein	-1.85	0.001	-1.83	0.001	0	0.904
83930	2-oxoglutarate/Fe2+- dependent dioxygenase	0	0	-1.84	0.004	0	0.999
15273	unknown protein	0	0.007	-1.84	0.006	0	0.999
131482	C2H2 transcriptional regulator (amdA ?)	-1.94	0.001	-1.84	0.001	0	0.752
92329	unknown protein, contains BTB/POZ domain (=protein binding)	-2.29	0.002	-1.84	0.003	0	0.65
50984	aldehyde dehydrogenase	0	0.002	-1.85	0.001	0	0.999
132355	unknown protein	0	0.129	-1.86	0.004	0	0.986
55060	GH31 a-xylosidase	-1.62	0.003	-1.87	0.006	0	0.999
54580	lipase/esterase/thioesterase	-1.52	0.004	-1.88	0.001	0	0.786
137181	GH2 ß-glucosidase	-2.01	0.005	-1.88	0.011	0	0.999
38171	unknown protein	0	0.006	-1.89	0.002	0	0.999
50318	short chain dehydrogenase/reductase	-1.55	0.001	-1.89	0.001	0	0.723
128708	aldehyde dehydrogenase	-1.86	0.001	-1.89	0.001	0	0.999
94905	orphan protein	-2.18	0	-1.89	0.001	0	0.999
42157	MFS maltose permease	-1.71	0.006	-1.91	0.006	0	0.475
27805	unknown protein	-2.57	0.001	-1.91	0.001	0	0.238
27825	protein prenytransferase superfamily	0	0.005	-1.92	0.001	0	0.999
42133	unknown protein	-1.59	0.003	-1.92	0.003	0	0.999
150303	GH43 ß--xylosidase/a-arabinofuranosidase	-2.19	0.001	-1.92	0.001	0	0.972
133483	MFS permease	0	0.015	-1.93	0.006	0	0.864
37336	MFS hexose transporter	0	0.001	-1.94	0.001	0	0.999
40423	GPCR , contains RGS domain	-2.14	0.001	-1.94	0.002	0	0.999
89533	Transcriptional enhancer activator with TEA/ATTS domain	-1.85	0.004	-1.96	0.003	0	0.999
54532	MFS permease	-1.71	0.001	-1.97	0.004	0	0.999
41726	cytochrome P450 CYP4/CYP19/CYP26 subfamilies	-2.09	0.001	-1.97	0.001	0	0.999
160937	inositol monophosphatase family protein	-2.22	0.001	-1.97	0.001	0	0.493
32938	Serine/threonine protein kinase	-2.32	0.001	-1.99	0.002	0	0.999
154093	unknown protein	-2.32	0.001	-1.99	0.001	0	0.329
133590	MFS permease (glucose permease HXT1)	-2.22	0.002	-2.01	0.001	0	0.999
131050	GH95 a-fucosidase	-2.63	0.007	-2.01	0.009	0	0.508
46807	unknown protein	0	0.004	-2.02	0.002	0	0.999
81318	dipeptidyl peptidase 5	-1.75	0.004	-2.04	0.001	0	0.999
154333	unknown protein	0	0.002	-2.05	0.001	0	0.329
144150	phospholipase-like protein	-1.54	0.001	-2.05	0.001	0	0.999
44071	unknown protein	-1.83	0.002	-2.06	0.001	0	0.999
139690	unknown protein	-2.56	0.001	-2.08	0.001	0	0.999
11755	AMA1, activator of meiotic anaphase promoting complex and required for initiation of spore wall assembly	0	0.004	-2.09	0.002	0	0.771
153285	orphan protein	0	0.001	-2.09	0.001	0	0.999
54746	cell wall protein, distantly related to S. cerevisiae Pir3p.	-1.74	0.003	-2.09	0.003	0	0.999
82093	MFS galactose permease	-2.31	0.002	-2.1	0.003	0	0.85
40498	NRPS	-2.52	0.001	-2.1	0.002	0	0.999
49527	myo-inositol oxygenase	0	0.005	-2.11	0.004	0	0.999
139437	transcriptional regulatorMedA, involved in fruiting body development	-2.3	0.001	-2.11	0.001	0	0.999
36279	Ca2+ transporter	-1.85	0.005	-2.12	0.003	0	0.999
77455	MFS permease	-1.9	0.001	-2.12	0.001	0	0.999
153642	cell wall mannoprotein	-1.87	0.001	-2.13	0.001	0	0.999
85690	GPCR GprK-type, RGS-domain	-2.11	0.001	-2.13	0.001	0	0.999
86256	esterase/lipase	-2.84	0.002	-2.13	0.002	0	0.999
79	PKS	-2.7	0.003	-2.14	0.009	0	0.999
88743	Copper amine oxidase	-2.18	0.001	-2.19	0.001	0	0.999
46934	unknown protein	-2.34	0.001	-2.19	0.001	0	0.999
136656	unknown protein	-2.71	0.001	-2.2	0.001	0	0.585
20838	subtilisin like protease	-1.57	0.003	-2.23	0.002	0	0.999
54014	Zn2Cys6 transcriptional regulator	-1.65	0.001	-2.24	0.001	0	0.802
52267	aldolase, class II	-3.07	0	-2.24	0.002	0	0.993
88508	NRPS, 70 kb peptaibol synthase	-2.52	0	-2.25	0.001	0	0.999
54745	GPCR, PTH11-type;	-2.53	0.001	-2.25	0.001	0	0.999
86167	amino acid transporter Dip5	-1.89	0.001	-2.26	0.001	0	0.999
43822	carboxylesterase type B	-2.11	0.003	-2.27	0.002	0	0.999
146354	thiazole biosynthetic enzyme (Stress-inducible protein sti35)	-3.24	0.001	-2.27	0.001	0	0.999
151654	unknown protein, secreted	0	0.003	-2.28	0.001	0	0.999
48755	indoleamine 2,3-dioxygenase-like protein	-3.03	0.004	-2.3	0.004	0	0.999
141385	NAD-dependent glutamate dehydrogenase	-2.25	0.001	-2.32	0.001	0	0.999
89477	dihydroxyacetone kinase (Dak kinase)	-2.31	0.002	-2.36	0.001	0	0.554
78211	unknown protein	-2.73	0.002	-2.36	0.001	0	0.402
11573	Zn2Cys6 transcriptional regulator	-1.66	0.005	-2.38	0.001	0	0.999
30349	Zn2Cys6 transcriptional regulator	-1.69	0.002	-2.43	0.001	0	0.671
146811	unknown, no orthologues	-2.32	0.001	-2.43	0	0	0.475
130249	unknown protein, 1 TM, only in Gibberella	-2.37	0.002	-2.43	0.001	0	0.375
131335	aldose-1-epimerase	-2.65	0	-2.43	0	0	0.999
139870	unknown protein	0	0.291	-2.44	0	0	0.361
84435	MFS transporter	-1.68	0.001	-2.44	0.001	0	0.721
34379	phospholipase D	-2.02	0.001	-2.44	0.001	0	0.999
152223	transcription factor Sep1 (forkhead)	-1.66	0.001	-2.46	0	0	0.999
152393	esterase/lipase/thioesterase	-2.13	0.001	-2.49	0.001	0	0.999
152345	short-chain dehydrogenase/reductase	-2.15	0.001	-2.49	0	0	0.88
15880	MFS permease, glucose transporter HXT1	-2.22	0.003	-2.49	0.005	0	0.999
139062	Protein disulfide isomerase 1	-2.43	0.001	-2.51	0.001	0	0.4
140303	DNA photolyase, class I, rapidly regulated by blue light in T. harzianum	0	0.007	-2.52	0	0	0.999
53176	Ca2+/H+ antiporter	-1.84	0.001	-2.56	0	0	0.999
47324	unknown protein	-3.83	0.001	-2.56	0.002	0	0.999
88322	aldolase class II and Adducin domain-containing protein	-3.05	0.001	-2.58	0.003	0	0.999
145988	unknown protein	-3.18	0	-2.59	0.001	0	0.392
93906	MFS permease	-2.04	0.001	-2.6	0.001	0	0.472
42111	unknown protein	-2.12	0.001	-2.61	0	0	0.174
90552	lipase, secreted	-2.44	0.002	-2.62	0.002	0	0.999
52304	5' nucleotidase	-3.19	0	-2.62	0.001	0	0.999
82510	GH31 glucamylase with starch binding domain	0	0.002	-2.67	0.003	0	0.999
78054	C2H2 transcriptional regulator	-2.26	0.003	-2.7	0.001	0	0.999
54911	FAD linked oxidase, ER located	0	0.001	-2.71	0	0	0.98
11249	Zn2Cys6 transcriptional regulator	-2.15	0.001	-2.72	0	0	0.615
151132	GH31 a-glucosidase	-3.55	0.001	-2.74	0.001	0	0.85
88590	MFS transporter	-3.17	0	-2.75	0.001	0	0.999
46613	unknown protein	-2.05	0.001	-2.78	0	0	0.64
154974	GCN5-related N-acetyltransferase, putative	-2.82	0	-2.78	0	0	0.824
77540	GH81 ß-1,3-glucanase	-2.03	0.065	-2.79	0.036	0	0.999
6315	C2H2 transcriptional regulator	-3.3	0	-2.83	0	0	0.999
32328	PKS	-2.67	0.001	-2.85	0.001	0	0.836
152359	MFS transporter	-2.82	0	-2.85	0	0	0.777
29546	MFS permease	-2.7	0.001	-2.9	0.001	0	0.361
83926	MFS permease	-2.04	0.001	-2.91	0.001	0	0.999
53168	GH67a-glucuronidase	-1.97	0.005	-2.96	0.004	0	0.999
40546	GH47 glycoside hydrolase	-2.46	0.002	-2.98	0.001	0	0.326
81940	MFS permease	-1.99	0.001	-2.99	0	0	0.931
52125	GH35 ß-galactosidase	-2.49	0	-3.03	0	0	0.999
53983	26S proteasome regulatory complex subunit Rpn4	1.53	0.036	-3.08	0.004	2.17	0.155
40850	GH30 glucuronoyl-xylanase	-2.19	0.001	-3.1	0.001	0	0.999
92590	MFS permease	-2.47	0.001	-3.1	0	0	0.64
77896	aspartyl protease	-2.74	0.002	-3.14	0.001	0	0.999
91265	SerA Phosphoglycerate dehydrogenase and related dehydrogenases	-2.58	0	-3.28	0	0	0.986
88577	GH47 alpha-mannosidase	-2.45	0	-3.3	0	0	0.671
146292	unknown protein	0	0	-3.33	0	0	0.999
29031	transcription factor Jen1	-2.42	0	-3.34	0	0	0.544
28692	orphan protein	-2.81	0.001	-3.35	0	0	0.329
131598	GH18 endochitinase group A, CHI18-5	-2.65	0.008	-3.38	0.003	0	0.999
158984	Cro1 copper radical oxidase	0	0.004	-3.39	0.001	0	0.999
80977	leucine aminopeptidase 1	-3.34	0.001	-3.39	0.001	0	0.999
41042	cation transporting ATPase	-3.75	0	-3.4	0	0	0.305
131401	phosphoenolpyruvate carboxykinase AcuF	-2.9	0	-3.43	0	0	0.999
43859	MFS permease	-2.7	0	-3.45	0	0	0.999
91970	unknown protein	-3.82	0	-3.45	0	0	0.216
44123	GH71 a-1,3-glucanase	-4.19	0.001	-3.47	0	0	0.814
93091	GH95 α-fucosidase	-2.62	0	-3.48	0	0	0.794
134151	aspartyl-tRNA synthetase, class IIb.	-2.56	0	-3.5	0	0	0.999
52084	unknown protein	-3.69	0	-3.52	0	0	0.676
30057	putA aldehyde dehydrogenase; delta-1-pyrroline-5-carboxylate dehydrogenase	-3.96	0.001	-3.56	0	0	0.999
82345	orphan protein	-2.66	0.001	-3.6	0	0	0.467
41134	SWI-SNF chromatin-remodeling complex protein	-4	0	-3.61	0	0	0.999
158267	unknown protein	-3.18	0.001	-3.71	0	0	0.999
54855	transaldolase	-2.7	0.001	-3.79	0	0	0.56
37346	GH11 xylanase + CBM1	-4.26	0	-3.82	0	0	0.468
160892	2-oxoglutarate dependent dioxygenase	-2.81	0.001	-3.84	0.001	0	0.848
81139	alcohol oxidase AOX1	-3.12	0.004	-4.05	0.003	0	0.999
33115	NMT1 thiamine biosynthesis protein	-2.91	0	-4.09	0	0	0.692
90812	MFS transporter	-4.46	0	-4.13	0	0	0.349
154582	Q174 orthologue	-3.19	0	-4.14	0	0	0.999
132493	unknown protein	-3.79	0	-4.14	0	0	0.349
150220	GH1ß-glucosidase	-3.36	0.001	-4.19	0	0	0.475
155015	glucose/sorbosone dehydrogenases	-3.44	0.001	-4.39	0	0	0.34
87493	GH31 α-glucosidase B	-3.54	0.001	-4.39	0	0	0.999
78601	Zn2Cys6 transcriptional regulator	-4.21	0.001	-4.45	0	0	0.223
81681	unknown protein	-3.17	0.001	-4.5	0	0	0.289
135426	amino acid transporter	-4.83	0	-4.51	0	0	0.475
133591	GT alpha1,6-mannosyltransferase	-4.47	0.001	-4.6	0.001	0	0.148
49929	unknown protein	0	0	-4.62	0	0	0.949
151353	ferric reductase	0	0.001	-4.89	0	0	0.234
47853	GH30 glycoside hydrolase	-3.68	0	-5.04	0	0	0.999
44225	MFS permease	-4.21	0	-5.08	0	0	0.848
129231	glutaminase A	-6.33	0.001	-5.19	0	0	0.448
29926	conidiospore surface protein cmp1	-4.24	0	-5.24	0	0	0.585
34851	MFS hexose transporter	-3.93	0.005	-5.26	0.001	0	0.54
91217	oligopeptide transporter superfamily domain	-4.82	0.002	-5.44	0.001	-1.61	0.605
90109	GH11 xylanase + CBM1	0	0	-5.57	0	0	0.999
38079	GH71 α-1,3-glucanase, 2 CBM	-4.06	0	-5.67	0	0	0.72
37969	GH16 ß-1,3/ß-1,4-glucanase	0	0.005	-6.17	0.001	0	0.999
54785	GH74 xyloglucanase	-5.17	0	-6.44	0	0	0.999
149543	MFS permease	-6.52	0	-6.96	0	0	0.282
87590	CE5 acetyl xylan esterase	-5.53	0	-7.09	0	0	0.949
45533	swollenin	-5.83	0	-7.1	0	0	0.682
80187	swollenin	-5.86	0	-7.13	0	0	0.375
81362	GH5 endoglucanase 5A	-6.35	0	-7.33	0	0	0.488
84753	CE acetyl xylan esterase AXE1	0	0	-7.53	0	0	0.999
91976	GH115 methylglurunoyl esterase CIP2	-6.46	0	-7.79	0	0	0.999
81015	MFS permease	-6.46	0	-7.8	0	0	0.897
44429	GH12 endo-ß-1,4-glucanase Cel12A	-7.64	0	-8.22	0	0	0.263
33409	GH3 ß-xylosidase	-7.58	0	-8.42	0	0	0.155
79581	GH61 cellulose monooxygenase CEL61A	-7.82	0	-9.08	0	0	0.295
88310	GH11 xylanase XYN2	-7.78	0	-9.14	0	0	0.19
82355	GH11 xylanase	-7.8	0	-9.27	0	0	0.999
43326	GH7 cellobiohydrolase Cel7A	-8.24	0	-9.63	0	0	0.438

## Sheet: Supplementary Table 4
Species	Gene	Protein ID	Microarray data [log 2 (ratio)]			qPCR
						Relative expression			Primers (5‘→ 3‘)
			BC	C	AC	BC	C	AC	fw	rev
T. virens	Aspartyl protease	15627	1.73	0	0	1.66	0	0	ATTGATAATGGTGATGGAACT	TATCGTCAGGTTGTCGTA
	Nitrilase	78142	7.61	4.94	3.88	28.09	8.01	3.48	AAGGACTTTGAGGGAATCT	AATCAGGTCGCATGTAGT
	GliP	78708	2.19	1.77	1.81	2.68	0	0	ACAGTCAAGATGAAGAAG	TTCTTATTCTGCGTCAAG
	Hsp26/42	86413	0	2.03	0	2.02	2.5	0	AACACCGAAGAGATACAC	ACAAGAGTCAACTCCATT
T. atroviride	Aspartyl protease	144038	2.71	3.25	0	2.84	5.94	0	CCTACGATATTCACAGATG	TGTTGATGATAACCACTG
	PKS	85006	0	1.58	0	0	3.52	0	TTCCCTTTGCCAACTTTG	TCTCGATATCAATGATGGTG
	flavoprotein monooxygenase	128831	1.54	2.38	0	1.5	1.86	0	ACTTTTCCCCTGTTTCTG	AACTGCGACTTGAAGAAG
	cyanovirin N	134073	0	5.06	0	0	4.18	0	AGAACTCCAACTCGCTTC	ATGTTGTTGGAGATGATGTT
